# Supplementary material for: Calcineurin inhibition prevents synaptic plasticity deficit induced by brain-derived tau oligomers
Source: Brain Commun. 2024 Aug 16;6(5):fcae277. doi: 10.1093/braincomms/fcae277 (PMC11375858; doi:10.1093/braincomms/fcae277)
Supplement: fcae277_Supplementary_Data [file fcae277_supplementary_data.zip]

Archive with 5 entries (5 files):
- Supplementary Table 1 - DEG between CTRL stimulated and CTRL no stimulated - Metascape file.xlsx
- Supplementary Table 2 - DEG among CTRL, BDTO, and BDTO+FK506 - Metascape file.xlsx
- Supplementary Table 3 - Inflammation-DEG among CTRL, BDTO, and BDTO+FK506 .xlsx
- Supplementary Table 4 - List of synaptic differentially expressed genes (DEGs).xlsx
- Supplementary_Figures 1-4.pdf
