# Supplementary material for: Calcineurin inhibition prevents synaptic plasticity deficit induced by brain-derived tau oligomers
Source: Brain Commun. 2024 Aug 16;6(5):fcae277. doi: 10.1093/braincomms/fcae277 (PMC11375858; doi:10.1093/braincomms/fcae277)
Supplement: fcae277_Supplementary_Data [file fcae277_supplementary_data.zip › Supplementary Table 1 - DEG between CTRL stimulated and CTRL no stimulated - Metascape file.xlsx]

## Sheet: Annotation
Gene	original_id	Gm37363	GO:0045814 negative regulation of gene ex	GO:0006338 chromatin remodeling	GO:0035580 specific granule lumen	GO:0003682 chromatin binding	GO:0016607 nuclear speck	GO:0000956 nuclear-transcribed mRNA catab	GO:0072520 seminiferous tubule developmen	GO:0034109 homotypic cell-cell adhesion	GO:0045292 mRNA cis splicing, via spliceo	GO:0003755 peptidyl-prolyl cis-trans isom	GO:0005834 heterotrimeric G-protein compl	GO:0000775 chromosome, centromeric region	GO:0061635 regulation of protein complex	GO:0019827 stem cell population maintenan	GO:0051865 protein autoubiquitination	GO:0051020 GTPase binding	GO:0007095 mitotic G2 DNA damage checkpoi	GO:0043296 apical junction complex	TotalEvidenceCount
29110	TBK1;Tbk1	1	0	0	0	0	0	0	0	0	0	0	0	0	0	0	0	0	0	0	1
574414	PRR9;Prr9	1	0	0	0	0	0	0	0	0	0	0	0	0	0	0	0	0	0	0	1
8760	CDS2;Cds2	1	0	0	0	0	0	0	0	0	0	0	0	0	0	0	0	0	0	0	1
51742	Arid4b;ARID4B	1	0	0	0	0	0	0	0	0	0	0	0	0	0	0	0	0	0	0	1
1366	CLDN7;Cldn7	1	0	0	0	0	0	0	0	0	0	0	0	0	0	0	0	0	0	1	1
90488	Tmem263;TMEM263	1	0	0	0	0	0	0	0	0	0	0	0	0	0	0	0	0	0	0	1
22863	Atg14;ATG14	1	0	0	0	0	0	1	0	0	0	0	1	0	1	0	0	1	0	0	1
7913	Dek;DEK	1	0	1	0	0	0	0	0	0	0	0	0	0	0	0	0	0	0	0	1
27252	Klhl20;KLHL20	1	0	0	0	0	0	0	0	0	0	0	0	0	0	0	0	0	0	0	1
29108	PYCARD;Pycard	1	0	0	1	0	0	1	0	0	0	0	0	1	0	0	0	0	0	0	1
79792	Gsdmd;GSDMD	1	0	0	1	0	0	0	0	0	0	0	0	0	0	0	0	0	0	0	1
51347	TAOK3;Taok3	1	0	0	0	0	0	0	0	0	0	0	0	1	0	0	0	0	1	0	1
493753	Coa5;COA5	1	0	0	0	0	0	0	0	0	0	0	0	0	0	0	0	0	0	0	1
8786	RGS11;Rgs11	1	0	0	0	0	0	0	0	0	0	0	0	0	0	0	0	0	0	0	1
5284	PIGR;Pigr	1	0	0	0	0	0	0	0	0	0	0	0	0	0	0	0	0	0	0	1
79803	HPS6;Hps6	1	0	0	0	0	0	0	0	0	0	0	0	0	0	0	0	1	0	0	1
2287	Fkbp3;FKBP3	1	0	0	0	0	0	0	0	0	0	1	0	0	0	0	0	0	0	0	1
9948	WDR1;Wdr1	1	0	0	0	0	0	0	0	0	0	0	0	0	0	0	0	0	0	0	1
1730	Diaph2;DIAPH2	1	0	0	0	0	0	0	0	0	0	0	0	0	0	0	0	1	0	0	1
284098	Pigw	1	0	0	0	0	0	0	0	0	0	0	0	0	0	0	0	0	0	0	1
65117	Rsrc2;RSRC2	1	0	0	0	0	0	0	0	0	0	0	0	0	0	0	0	0	0	0	1
23318	Tut4;TUT4	1	0	0	0	0	0	1	0	0	0	0	0	0	0	1	0	0	0	0	1
27332	Zfp638;ZNF638	1	0	0	0	0	1	0	0	0	0	0	0	0	0	0	0	0	0	0	1
205428	DIPK2A;Dipk2a	1	0	0	0	0	0	0	0	0	0	0	0	0	0	0	0	0	0	0	1
11335	CBX3;Cbx3	1	1	1	0	1	0	0	0	0	0	0	0	1	0	0	0	0	0	0	1
9177	HTR3B;Htr3b	1	0	0	0	0	0	0	0	0	0	0	0	0	0	0	0	0	0	0	1
2186	Bptf;BPTF	1	0	1	0	0	0	0	0	0	0	0	0	0	0	0	0	0	0	0	1
4850	CNOT4;Cnot4	1	0	0	0	0	0	1	0	0	0	0	0	0	0	0	1	0	0	0	1
10282	BET1;Bet1	1	0	0	0	0	0	0	0	0	0	0	0	0	0	0	0	0	0	0	1
2888	GRB14;Grb14	1	0	0	0	0	0	0	0	0	0	0	0	0	0	0	0	0	0	0	1
11034	DSTN;Dstn	1	0	0	0	0	0	0	0	0	0	0	0	0	0	0	0	0	0	0	1
23408	Sirt5;SIRT5	1	0	0	0	0	0	0	0	0	0	0	0	0	0	0	0	0	0	0	1
9282	Med14;MED14	1	0	0	0	0	0	0	0	0	0	0	0	0	0	1	0	0	0	0	1
9360	Ppig;PPIG	1	0	0	0	0	1	0	0	0	0	1	0	0	0	0	0	0	0	0	1
84925	Slc49a4;SLC49A4	1	0	0	0	0	0	0	0	0	0	0	0	0	0	0	0	0	0	0	1
4553	mt-Ta	1	0	0	0	0	0	0	0	0	0	0	0	0	0	0	0	0	0	0	1
91942	Ndufaf2;NDUFAF2	1	0	0	0	0	0	0	0	0	0	0	0	0	0	0	0	0	0	0	1
5875	Rabggta;RABGGTA	1	0	0	0	0	0	0	0	0	0	0	0	0	0	0	0	1	0	0	1
4569	mt-Tm	1	0	0	0	0	0	0	0	0	0	0	0	0	0	0	0	0	0	0	1
23215	PRRC2C;Prrc2c	1	0	0	0	0	0	0	0	0	0	0	0	0	0	0	0	0	0	0	1
9277	WDR46;Wdr46	1	0	0	0	0	0	0	0	0	0	0	0	0	0	0	0	0	0	0	1
22841	Rab11fip2;RAB11FIP2	1	0	0	0	0	0	0	0	0	0	0	0	0	0	0	0	1	0	0	1
60592	Scoc;SCOC	1	0	0	0	0	0	0	0	0	0	0	0	0	1	0	0	0	0	0	1
546	ATRX;Atrx	1	1	1	0	1	0	0	1	0	0	0	0	1	0	0	0	0	0	0	1
267	AMFR;Amfr	1	0	0	0	0	0	0	0	0	0	0	0	0	0	0	1	0	0	0	1
51070	Nosip;NOSIP	1	0	0	0	0	0	0	0	0	0	0	0	0	0	0	0	0	0	0	1
4570	mt-Tn	1	0	0	0	0	0	0	0	0	0	0	0	0	0	0	0	0	0	0	1
255411	Tex49	1	0	0	0	0	0	0	0	0	0	0	0	0	0	0	0	0	0	0	1
9445	Itm2b;ITM2B	1	0	0	0	0	0	0	0	0	0	0	0	0	0	0	0	0	0	0	1
139818	Dock11;DOCK11	1	0	0	0	0	0	0	0	0	0	0	0	0	0	0	0	0	0	0	1
26	AOC1;Aoc1	1	0	0	1	0	0	0	0	0	0	0	0	0	0	0	0	0	0	1	1
26135	Serbp1;SERBP1	1	0	0	0	0	0	1	0	0	0	0	0	0	0	0	0	0	0	0	1
79031	Pdcl3;PDCL3	1	0	0	0	0	0	0	0	0	0	0	0	0	0	0	0	0	0	0	1
2009	EML1;Eml1	1	0	0	0	0	0	0	0	0	0	0	0	0	0	0	0	0	0	0	1
11168	PSIP1;Psip1	1	0	1	0	0	1	0	0	0	1	0	0	0	0	0	0	0	0	0	1
9648	Gcc2;GCC2	1	0	0	0	0	0	0	0	0	0	0	0	0	0	0	0	1	0	0	1
9129	PRPF3;Prpf3	1	0	0	0	0	1	0	0	0	0	0	0	0	0	0	0	0	0	0	1
9262	STK17B;Stk17b	1	0	0	0	0	0	0	0	0	0	0	0	0	0	0	0	0	0	0	1
80184	CEP290;Cep290	1	0	0	1	0	0	0	0	0	0	0	0	0	0	0	0	0	0	0	1
51633	Otud6b;OTUD6B	1	0	0	0	0	0	0	0	0	0	0	0	0	0	0	0	0	0	0	1
54464	XRN1;Xrn1	1	0	0	0	0	0	1	0	0	0	0	0	0	0	0	0	0	0	0	1
9774	BCLAF1;Bclaf1	1	0	0	0	0	1	0	0	0	0	0	0	1	0	0	0	0	0	0	1
115426	UHRF2;Uhrf2	1	1	1	0	0	0	0	0	0	0	0	0	1	0	0	1	0	0	0	1
6629	Snrpb2;SNRPB2	1	0	0	0	0	1	0	0	0	0	0	0	0	0	0	0	0	0	0	1
23418	CRB1;Crb1	1	0	0	0	0	0	0	0	0	0	0	0	0	0	0	0	0	0	1	1
2243	Fga;FGA	1	0	0	1	0	0	0	0	1	0	0	0	0	0	0	0	0	0	0	1
727676	Snord118	1	0	0	0	0	0	0	0	0	0	0	0	0	0	0	0	0	0	0	1
5005	ORM2;Orm2	1	0	0	1	0	0	0	0	0	0	0	0	0	0	0	0	0	0	0	1
5108	Pcm1;PCM1	1	0	0	0	0	0	0	0	0	0	0	0	0	1	1	0	0	0	0	1
8899	PRPF4B;Prpf4b	1	0	0	0	0	1	0	0	0	1	0	0	0	0	0	0	0	0	0	1
5036	Pa2g4;PA2G4	1	0	0	0	0	0	0	0	0	0	0	0	0	0	0	0	0	0	0	1
4303	Foxo4;FOXO4	1	0	0	0	1	1	0	0	0	0	0	0	1	0	0	0	0	1	0	1
163	Ap2b1;AP2B1	1	0	0	0	0	0	0	0	0	0	0	0	0	0	0	0	0	0	0	1
692158	Snora57	1	0	0	0	0	0	0	0	0	0	0	0	0	0	0	0	0	0	0	1
23253	ANKRD12;Ankrd12	1	0	0	0	0	0	0	0	0	0	0	0	0	0	0	0	0	0	0	1
9126	SMC3;Smc3	1	0	0	0	0	0	0	0	0	0	0	0	1	0	1	0	0	0	0	1
83640	RAMAC;Ramac	1	0	0	0	0	0	0	0	0	0	0	0	0	0	0	0	0	0	0	1
56995	Tulp4;TULP4	1	0	0	0	0	0	0	0	0	0	0	0	0	0	0	0	0	0	0	1
2802	GOLGA3;Golga3	1	0	0	0	0	0	0	0	0	0	0	1	0	0	0	0	0	0	0	1
84466	MEGF10;Megf10	1	0	0	0	0	0	0	0	1	0	0	0	0	0	0	0	0	0	0	1
10175	Cnih1;CNIH1	1	0	0	0	0	0	0	0	0	0	0	0	0	0	0	0	0	0	0	1
23036	Zfp292;ZNF292	1	0	0	0	0	0	0	0	0	0	0	0	0	0	0	0	0	0	0	1
8863	Per3;PER3	1	0	0	0	0	0	0	0	0	0	0	0	0	0	0	0	0	0	0	1
26986	PABPC1;Pabpc1	1	0	0	0	0	1	1	0	0	0	0	0	0	0	0	0	0	0	0	1
29980	DONSON;Donson	1	0	0	0	0	0	0	0	0	0	0	0	1	0	0	0	0	1	0	1
57460	Ppm1h;PPM1H	1	0	0	0	0	0	0	0	0	0	0	0	0	0	0	0	0	0	0	1
5456	POU3F4;Pou3f4	1	0	0	0	0	0	0	0	0	0	0	0	0	0	0	0	0	0	0	1
9320	Trip12;TRIP12	1	1	1	0	0	1	0	0	0	0	0	0	1	0	0	0	0	0	0	1
5294	Pik3cg;PIK3CG	1	0	0	0	0	0	1	0	1	0	0	1	0	0	0	0	0	0	0	1
57187	Thoc2;THOC2	1	0	0	0	0	1	0	0	0	0	0	0	0	0	0	0	0	0	0	1
140612	Zfp28;ZFP28	1	0	0	0	0	0	0	0	0	0	0	0	0	0	0	0	0	0	0	1
692087	Snord49b	1	0	0	0	0	0	0	0	0	0	0	0	0	0	0	0	0	0	0	1
7216	TRO;Tro	1	0	0	0	0	0	0	0	0	0	0	0	0	0	0	0	0	0	0	1
788	SLC25A20;Slc25a20	1	0	0	0	0	0	0	0	0	0	0	0	0	0	0	0	0	0	0	1
7150	TOP1;Top1	1	0	0	0	0	0	0	0	0	0	0	0	0	0	0	0	0	0	0	1
7337	Ube3a;UBE3A	1	0	0	0	0	0	0	0	0	0	0	0	0	0	0	1	0	0	0	1
64924	SLC30A5;Slc30a5	1	0	0	0	0	0	0	0	0	0	0	0	0	0	0	0	0	0	0	1
164656	Tmprss6;TMPRSS6	1	0	0	0	0	0	0	0	0	0	0	0	0	0	0	0	0	0	0	1
114928	GPRASP2;Gprasp2	1	0	0	0	0	0	0	0	0	0	0	0	0	0	0	0	0	0	0	1
50859	SPOCK3;Spock3	1	0	0	0	0	0	0	0	0	0	0	0	0	0	0	0	0	0	0	1
285513	GPRIN3;Gprin3	1	0	0	0	0	0	0	0	0	0	0	0	0	0	0	0	0	0	0	1
55361	Pi4k2a;PI4K2A	1	0	0	0	0	0	0	0	0	0	0	0	0	0	0	0	0	0	0	1
3796	Kif2a;KIF2A	1	0	0	0	0	0	0	0	0	0	0	0	0	0	0	0	0	0	0	1
4558	mt-Tf	1	0	0	0	0	0	0	0	0	0	0	0	0	0	0	0	0	0	0	1
51095	TRNT1;Trnt1	1	0	0	0	0	0	0	0	0	0	0	0	0	0	0	0	0	0	0	1
8531	YBX3;Ybx3	1	0	0	0	0	0	1	0	0	0	0	0	0	0	0	0	1	0	1	1
4781	Nfib;NFIB	1	0	0	0	0	0	0	0	0	0	0	0	0	0	1	0	0	0	0	1
9465	Akap7;AKAP7	1	0	0	0	0	0	0	0	0	0	0	0	0	0	0	0	0	0	0	1
4572	mt-Tq	1	0	0	0	0	0	0	0	0	0	0	0	0	0	0	0	0	0	0	1
10010	TANK;Tank	1	0	0	0	0	0	0	0	0	0	0	0	1	0	0	0	0	0	0	1
94235	Gng8;GNG8	1	0	0	0	0	0	0	0	0	0	0	1	0	0	0	0	0	0	0	1
7009	Tmbim6;TMBIM6	1	0	0	0	0	0	0	0	0	0	0	0	0	0	0	0	0	0	0	1
23237	Arc;ARC	1	0	0	0	0	0	0	0	0	0	0	0	0	0	0	0	0	0	0	1
3716	JAK1;Jak1	1	0	0	0	0	0	0	0	0	0	0	1	0	0	0	0	0	0	0	1
259282	Bod1l;BOD1L1	1	0	0	0	0	0	0	0	0	0	0	0	1	0	0	0	0	0	0	1
53342	IL17D;Il17d	1	0	0	0	0	0	0	0	0	0	0	0	0	0	0	0	0	0	0	1
10664	Ctcf;CTCF	1	1	1	0	1	0	0	0	0	0	0	0	1	0	0	0	0	0	0	1
7552	Zfp711;ZNF711	1	0	0	0	0	0	0	0	0	0	0	0	0	0	0	0	0	0	0	1
22835	ZFP30;Zfp30	1	0	0	0	0	0	0	0	0	0	0	0	0	0	0	0	0	0	0	1
79677	Smc6;SMC6	1	0	0	0	0	1	0	0	0	0	0	0	1	0	0	0	0	0	0	1
3835	Kif22;KIF22	1	0	0	0	0	1	0	0	0	0	0	0	1	0	0	0	0	0	0	1
284695	ZNF326;Zfp326	1	0	0	0	0	1	0	0	0	0	0	0	0	0	0	0	0	0	0	1
23272	TASOR;Tasor	1	1	1	0	1	0	0	0	0	0	0	0	0	0	0	0	0	0	0	1
90634	N4BP2L1;N4bp2l1	1	0	0	0	0	0	0	0	0	0	0	0	0	0	0	0	0	0	0	1
51406	Nol7;NOL7	1	0	0	0	0	0	0	0	0	0	0	0	0	0	0	0	0	0	0	1
6441	Sftpd;SFTPD	1	0	0	0	0	0	0	0	0	0	0	0	0	0	0	0	0	0	0	1
342125	Tmc3;TMC3	1	0	0	0	0	0	0	0	0	0	0	0	0	0	0	0	0	0	0	1
139604	Mageb16	1	0	0	0	0	0	0	0	0	0	0	0	0	0	0	0	0	0	0	1
197258	Fcsk;FCSK	1	0	0	0	0	0	0	0	0	0	0	0	0	0	0	0	0	0	0	1
8814	CDKL1;Cdkl1	1	0	0	0	0	0	0	0	0	0	0	0	0	0	0	0	0	0	0	1
1874	E2f4;E2F4	1	0	0	0	1	0	0	0	0	0	0	0	0	0	0	0	0	0	0	1
5004	Orm1;ORM1	1	0	0	1	0	0	0	0	0	0	0	0	0	0	0	0	0	0	0	1
57062	DDX24;Ddx24	1	0	0	0	0	0	0	0	0	0	0	0	0	0	0	0	0	0	0	1
285489	DOK7;Dok7	1	0	0	0	0	0	0	0	0	0	0	0	0	0	0	0	0	0	0	1
8825	Lin7a;LIN7A	1	0	0	0	0	0	0	0	0	0	0	0	0	0	0	0	0	0	1	1
201299	Rdm1	1	0	0	0	0	0	0	0	0	0	0	0	0	0	0	0	0	0	0	1
347902	Amigo2;AMIGO2	1	0	0	0	0	0	0	0	0	0	0	0	0	0	0	0	0	0	0	1
23469	Phf3;PHF3	1	0	0	0	0	0	0	0	0	0	0	0	0	0	0	0	0	0	0	1
23596	Opn3;OPN3	1	0	0	0	0	0	0	0	0	0	0	0	0	0	0	0	0	0	0	1
340146	SLC35D3;Slc35d3	1	0	0	0	0	0	0	0	0	0	0	0	0	0	0	0	0	0	0	1
4576	mt-Tt	1	0	0	0	0	0	0	0	0	0	0	0	0	0	0	0	0	0	0	1
367	Ar;AR	1	1	0	0	1	1	0	1	0	0	0	0	0	0	0	0	0	0	0	1
8809	Il18r1;IL18R1	1	0	0	0	0	0	0	0	0	0	0	0	0	0	0	0	0	0	0	1
29966	STRN3;Strn3	1	0	0	0	0	0	0	0	0	0	0	0	0	0	0	0	1	0	0	1
55806	Hr;HR	1	0	0	0	0	0	0	0	0	0	0	0	0	0	0	0	0	0	0	1
255220	Txndc8	1	0	0	0	0	0	0	0	0	0	0	0	0	0	0	0	0	0	0	1
23091	Zc3h13;ZC3H13	1	0	0	0	0	1	0	0	0	0	0	0	0	0	0	0	0	0	0	1
91582	Rps19bp1;RPS19BP1	1	0	0	0	0	0	0	0	0	0	0	0	0	0	0	0	0	0	0	1
123606	NIPA1;Nipa1	1	0	0	0	0	0	0	0	0	0	0	0	0	0	0	0	0	0	0	1
3157	HMGCS1;Hmgcs1	1	0	0	0	0	0	0	0	0	0	0	0	0	0	0	0	0	0	0	1
11193	Wbp4;WBP4	1	0	0	0	0	1	0	0	0	1	0	0	0	0	0	0	0	0	0	1
8905	Ap1s2;AP1S2	1	0	0	0	0	0	0	0	0	0	0	0	0	0	0	0	0	0	0	1
124245	Zc3h18;ZC3H18	1	0	0	0	0	1	1	0	0	0	0	0	0	0	0	0	0	0	0	1
58494	Jam2;JAM2	1	0	0	0	0	0	0	0	0	0	0	0	0	0	0	0	0	0	1	1
1414	Crybb1;CRYBB1	1	0	0	0	0	0	0	0	0	0	0	0	0	0	0	0	0	0	0	1
6595	SMARCA2;Smarca2	1	0	1	0	1	0	0	0	0	0	0	0	0	0	0	0	0	0	0	1
60482	Slc5a7;SLC5A7	1	0	0	0	0	0	0	0	0	0	0	0	0	0	0	0	0	0	0	1
11143	KAT7;Kat7	1	0	0	0	0	0	0	0	0	0	0	0	1	0	0	0	0	0	0	1
10142	Akap9;AKAP9	1	0	0	0	0	0	0	0	0	0	0	1	0	0	0	0	0	0	0	1
91662	NLRP12;Nlrp12	1	0	0	1	0	0	0	0	0	0	0	0	0	0	0	0	0	0	0	1
319089	Ttc6;TTC6	1	0	0	0	0	0	0	0	0	0	0	0	0	0	0	0	0	0	0	1
79745	Clip4;CLIP4	1	0	0	0	0	0	0	0	0	0	0	0	0	0	0	0	0	0	0	1
25836	NIPBL;Nipbl	1	0	1	0	1	0	0	1	0	0	0	0	1	0	1	0	0	0	0	1
8036	Shoc2;SHOC2	1	0	0	0	0	0	0	0	0	0	0	0	0	0	0	0	0	0	0	1
51635	Dhrs7;DHRS7	1	0	0	0	0	0	0	0	0	0	0	0	0	0	0	0	0	0	0	1
9704	Dhx34;DHX34	1	0	0	0	0	0	1	0	0	0	0	0	0	0	0	0	0	0	0	1
1662	DDX10;Ddx10	1	0	0	0	0	0	0	0	0	0	0	0	0	0	0	0	0	0	0	1
4511	mt-Tc	1	0	0	0	0	0	0	0	0	0	0	0	0	0	0	0	0	0	0	1
54546	Rnf186	1	0	0	0	0	0	0	0	0	0	0	0	0	0	0	1	0	0	0	1
353	Aprt;APRT	1	0	0	0	0	0	0	0	0	0	0	0	0	0	0	0	0	0	0	1
23	Abcf1;ABCF1	1	0	0	0	0	0	0	0	0	0	0	0	0	0	0	0	0	0	0	1
1496	CTNNA2;Ctnna2	1	0	0	0	0	0	0	0	0	0	0	0	0	0	0	0	0	0	0	1
26507	Cnnm1;CNNM1	1	0	0	0	0	0	0	0	0	0	0	0	0	0	0	0	0	0	0	1
4762	Neurog1;NEUROG1	1	0	0	0	0	0	0	1	0	0	0	0	0	0	0	0	0	0	0	1
55534	Maml3;MAML3	1	0	0	0	0	0	0	0	0	0	0	0	0	0	0	0	0	0	0	1
2245	Fgd1;FGD1	1	0	0	0	0	0	0	0	0	0	0	0	0	0	0	0	1	0	0	1
113802	Henmt1;HENMT1	1	0	0	0	0	0	0	0	0	0	0	0	0	0	0	0	0	0	0	1
150921	TCF23;Tcf23	1	0	0	0	0	0	0	0	0	0	0	0	0	0	0	0	0	0	0	1
9402	GRAP2;Grap2	1	0	0	0	0	0	0	0	0	0	0	0	0	0	0	0	0	0	0	1
29767	TMOD2;Tmod2	1	0	0	0	0	0	0	0	0	0	0	0	0	0	0	0	0	0	0	1
4571	mt-Tp	1	0	0	0	0	0	0	0	0	0	0	0	0	0	0	0	0	0	0	1
54823	Swt1;SWT1	1	0	0	0	0	0	0	0	0	0	0	0	0	0	0	0	0	0	0	1
64080	RBKS;Rbks	1	0	0	0	0	0	0	0	0	0	0	0	0	0	0	0	0	0	0	1
5743	Ptgs2;PTGS2	1	0	0	0	0	0	0	0	0	0	0	0	0	0	0	0	0	0	0	1
6440	SFTPC;Sftpc	1	0	0	0	0	0	0	0	0	0	0	0	0	0	0	0	0	0	0	1
128229	Tsacc;TSACC	1	0	0	0	0	0	0	0	0	0	0	0	0	0	0	0	0	0	0	1
79912	PYROXD1;Pyroxd1	1	0	0	0	0	0	0	0	0	0	0	0	0	0	0	0	0	0	0	1
6767	St13;ST13	1	0	0	0	0	0	0	0	0	0	0	0	0	0	0	0	0	0	0	1
7175	TPR;Tpr	1	0	0	0	0	0	0	0	0	0	0	1	1	0	0	0	0	0	0	1
23512	SUZ12;Suz12	1	1	1	0	1	0	0	0	0	0	0	0	0	0	0	0	0	0	0	1
10687	PNMA2;Pnma2	1	0	0	0	0	0	0	0	0	0	0	0	0	0	0	0	0	0	0	1
7356	Scgb1a1;SCGB1A1	1	0	0	0	0	0	0	0	0	0	0	0	0	0	0	0	0	0	0	1
55902	Acss2;ACSS2	1	0	0	0	0	0	0	0	0	0	0	0	0	0	0	0	0	0	0	1
11282	Mgat4b;MGAT4B	1	0	0	0	0	0	0	0	0	0	0	0	0	0	0	0	0	0	0	1
3240	Hp;HP	1	0	0	1	0	0	1	0	0	0	0	0	0	0	0	0	0	0	0	1
7107	GPR137B;Gpr137b	1	0	0	0	0	0	0	0	0	0	0	0	0	0	0	0	0	0	0	1
3000	Gucy2d;GUCY2D	1	0	0	0	0	0	0	0	0	0	0	0	0	0	0	0	0	0	0	1
2773	GNAI3;Gnai3	1	0	0	0	0	0	1	0	0	0	0	1	0	0	0	0	0	0	0	1
442213	Ptchd4;PTCHD4	1	0	0	0	0	0	0	0	0	0	0	0	0	0	0	0	0	0	0	1
81037	Clptm1l;CLPTM1L	1	0	0	0	0	0	0	0	0	0	0	0	0	0	0	0	0	0	0	1
2768	Gna12;GNA12	1	0	0	0	0	0	0	0	0	0	0	1	0	0	0	0	0	0	0	1
1804	DPP6;Dpp6	1	0	0	0	0	0	0	0	0	0	0	0	0	0	0	0	0	0	0	1
119392	Sfr1;SFR1	1	0	0	0	0	0	0	0	0	0	0	0	0	0	0	0	0	0	0	1
3037	Has2;HAS2	1	0	0	0	0	0	0	0	0	0	0	0	0	0	0	0	0	0	0	1
6594	Smarca1;SMARCA1	1	0	1	0	1	0	0	0	0	0	0	0	0	0	0	0	0	0	0	1
171425	CLYBL;Clybl	1	0	0	0	0	0	0	0	0	0	0	0	0	0	0	0	0	0	0	1
11278	KLF12;Klf12	1	0	0	0	0	0	0	0	0	0	0	0	0	0	0	0	0	0	0	1
23043	Tnik;TNIK	1	0	0	0	0	0	0	0	0	0	0	0	0	0	0	0	0	0	0	1
84236	RHBDD1;Rhbdd1	1	0	0	0	0	0	0	0	0	0	0	0	0	0	0	0	0	0	0	1
7267	Ttc3;TTC3	1	0	0	0	0	0	0	0	0	0	0	0	0	0	0	0	0	0	0	1
151888	BTLA;Btla	1	0	0	0	0	0	0	0	0	0	0	0	0	0	0	0	0	0	0	1
51341	ZBTB7A;Zbtb7a	1	0	0	0	0	0	0	0	0	0	0	0	1	0	0	0	0	0	0	1
29887	SNX10;Snx10	1	0	0	0	0	0	0	0	0	0	0	0	0	0	0	0	0	0	0	1
27430	MAT2B;Mat2b	1	0	0	0	0	0	0	0	0	0	0	0	0	0	0	0	0	0	0	1
128580	Rps4l	1	0	0	0	0	0	0	0	0	0	0	0	0	0	0	0	0	0	0	1
10105	Ppif;PPIF	1	0	0	0	0	0	0	0	0	0	1	0	0	0	0	0	0	0	0	1
4685	Ncam2;NCAM2	1	0	0	0	0	0	0	0	0	0	0	0	0	0	0	0	0	0	0	1
284340	Cxcl17;CXCL17	1	0	0	0	0	0	0	0	0	0	0	0	0	0	0	0	0	0	0	1
49855	Scaper;SCAPER	1	0	0	0	0	1	0	1	0	0	0	0	0	0	0	0	0	0	0	1
6814	STXBP3;Stxbp3	1	0	0	1	0	0	0	0	1	0	0	0	0	0	0	0	0	0	0	1

## Sheet: Enrichment
GroupID	Category	Term	Description	LogP	Log(q-value)	Genes	Symbols	InTerm_InList
1_Summary	GO Biological Processes	GO:0045814	negative regulation of gene expression, epigenetic	-9.05928	-4.71238	546,9320,10664,11335,23272,23512,115426,367	ATRX,TRIP12,CTCF,CBX3,TASOR,SUZ12,UHRF2,AR	8/-
1_Member	GO Biological Processes	GO:0045814	negative regulation of gene expression, epigenetic	-9.05928	-4.71238	546,9320,10664,11335,23272,23512,115426	ATRX,TRIP12,CTCF,CBX3,TASOR,SUZ12,UHRF2	7/78
1_Member	GO Biological Processes	GO:0040029	epigenetic regulation of gene expression	-6.89728	-3.39548	546,9320,10664,11335,23272,23512,115426	ATRX,TRIP12,CTCF,CBX3,TASOR,SUZ12,UHRF2	7/159
1_Member	GO Cellular Components	GO:0000792	heterochromatin	-5.89842	-2.69764	546,11335,23272,23512,115426	ATRX,CBX3,TASOR,SUZ12,UHRF2	5/76
1_Member	GO Biological Processes	GO:0031507	heterochromatin formation	-5.03805	-2.03474	546,9320,11335,23512	ATRX,TRIP12,CBX3,SUZ12	4/53
1_Member	GO Biological Processes	GO:0070828	heterochromatin organization	-4.68354	-1.81376	546,9320,11335,23512	ATRX,TRIP12,CBX3,SUZ12	4/65
1_Member	GO Cellular Components	GO:0005721	pericentric heterochromatin	-4.24632	-1.4309	546,11335,115426	ATRX,CBX3,UHRF2	3/30
1_Member	GO Molecular Functions	GO:0001221	transcription coregulator binding	-3.77319	-1.0818	367,10664,11335,23512	AR,CTCF,CBX3,SUZ12	4/111
2_Summary	GO Biological Processes	GO:0006338	chromatin remodeling	-8.27374	-4.22787	546,2186,6594,6595,7913,9320,10664,11168,11335,23272,23512,115426,25836	ATRX,BPTF,SMARCA1,SMARCA2,DEK,TRIP12,CTCF,PSIP1,CBX3,TASOR,SUZ12,UHRF2,NIPBL	13/-
2_Member	GO Biological Processes	GO:0006338	chromatin remodeling	-8.27374	-4.22787	546,2186,6594,6595,7913,9320,10664,11168,11335,23272,23512,115426	ATRX,BPTF,SMARCA1,SMARCA2,DEK,TRIP12,CTCF,PSIP1,CBX3,TASOR,SUZ12,UHRF2	12/538
2_Member	GO Biological Processes	GO:0006325	chromatin organization	-7.21925	-3.47441	546,2186,6594,6595,7913,9320,10664,11168,11335,23272,23512,115426	ATRX,BPTF,SMARCA1,SMARCA2,DEK,TRIP12,CTCF,PSIP1,CBX3,TASOR,SUZ12,UHRF2	12/670
2_Member	GO Cellular Components	GO:0070603	SWI/SNF superfamily-type complex	-5.46293	-2.3713	2186,6594,6595,7913,23512	BPTF,SMARCA1,SMARCA2,DEK,SUZ12	5/93
2_Member	GO Molecular Functions	GO:0008094	ATP-dependent activity, acting on DNA	-4.95588	-2.02396	546,2186,6594,6595,25836	ATRX,BPTF,SMARCA1,SMARCA2,NIPBL	5/118
2_Member	GO Molecular Functions	GO:0140658	ATP-dependent chromatin remodeler activity	-4.00571	-1.26921	546,6594,6595	ATRX,SMARCA1,SMARCA2	3/36
3_Summary	GO Cellular Components	GO:0035580	specific granule lumen	-8.06042	-4.19064	26,3240,5004,5005,79792,80184,6814,29108,91662,2243	AOC1,HP,ORM1,ORM2,GSDMD,CEP290,STXBP3,PYCARD,NLRP12,FGA	10/-
3_Member	GO Cellular Components	GO:0035580	specific granule lumen	-8.06042	-4.19064	26,3240,5004,5005,79792,80184	AOC1,HP,ORM1,ORM2,GSDMD,CEP290	6/61
3_Member	GO Cellular Components	GO:0042581	specific granule	-6.9539	-3.39548	26,3240,5004,5005,6814,79792,80184	AOC1,HP,ORM1,ORM2,STXBP3,GSDMD,CEP290	7/156
3_Member	GO Biological Processes	GO:0032731	positive regulation of interleukin-1 beta production	-6.41479	-3.02214	5004,5005,29108,79792,91662	ORM1,ORM2,PYCARD,GSDMD,NLRP12	5/60
3_Member	GO Biological Processes	GO:0032732	positive regulation of interleukin-1 production	-6.07727	-2.73037	5004,5005,29108,79792,91662	ORM1,ORM2,PYCARD,GSDMD,NLRP12	5/70
3_Member	GO Cellular Components	GO:0034774	secretory granule lumen	-5.98144	-2.69764	26,2243,3240,5004,5005,29108,79792,80184	AOC1,FGA,HP,ORM1,ORM2,PYCARD,GSDMD,CEP290	8/317
3_Member	GO Cellular Components	GO:0060205	cytoplasmic vesicle lumen	-5.95075	-2.69764	26,2243,3240,5004,5005,29108,79792,80184	AOC1,FGA,HP,ORM1,ORM2,PYCARD,GSDMD,CEP290	8/320
3_Member	GO Cellular Components	GO:0031983	vesicle lumen	-5.93047	-2.69764	26,2243,3240,5004,5005,29108,79792,80184	AOC1,FGA,HP,ORM1,ORM2,PYCARD,GSDMD,CEP290	8/322
3_Member	GO Biological Processes	GO:0032651	regulation of interleukin-1 beta production	-5.46293	-2.3713	5004,5005,29108,79792,91662	ORM1,ORM2,PYCARD,GSDMD,NLRP12	5/93
4_Summary	GO Molecular Functions	GO:0003682	chromatin binding	-7.05801	-3.41008	367,546,1874,4303,6594,6595,10664,11335,23272,23512,25836	AR,ATRX,E2F4,FOXO4,SMARCA1,SMARCA2,CTCF,CBX3,TASOR,SUZ12,NIPBL	11/-
4_Member	GO Molecular Functions	GO:0003682	chromatin binding	-7.05801	-3.41008	367,546,1874,4303,6594,6595,10664,11335,23272,23512,25836	AR,ATRX,E2F4,FOXO4,SMARCA1,SMARCA2,CTCF,CBX3,TASOR,SUZ12,NIPBL	11/556
4_Member	GO Molecular Functions	GO:1990841	promoter-specific chromatin binding	-4.79344	-1.8779	1874,4303,23512,25836	E2F4,FOXO4,SUZ12,NIPBL	4/61
5_Summary	GO Cellular Components	GO:0016607	nuclear speck	-6.76323	-3.31942	367,3835,4303,6629,8899,9129,9320,9360,9774,11193,23091,27332,49855,57187,79677,124245,11168,26986,284695	AR,KIF22,FOXO4,SNRPB2,PRPF4B,PRPF3,TRIP12,PPIG,BCLAF1,WBP4,ZC3H13,ZNF638,SCAPER,THOC2,SMC6,ZC3H18,PSIP1,PABPC1,ZNF326	19/-
5_Member	GO Cellular Components	GO:0016607	nuclear speck	-6.76323	-3.31942	367,3835,4303,6629,8899,9129,9320,9360,9774,11193,23091,27332,49855,57187,79677,124245	AR,KIF22,FOXO4,SNRPB2,PRPF4B,PRPF3,TRIP12,PPIG,BCLAF1,WBP4,ZC3H13,ZNF638,SCAPER,THOC2,SMC6,ZC3H18	16/404
5_Member	GO Biological Processes	GO:0008380	RNA splicing	-3.76253	-1.0818	6629,8899,9129,9360,11168,11193,23091,26986,27332,57187,284695	SNRPB2,PRPF4B,PRPF3,PPIG,PSIP1,WBP4,ZC3H13,PABPC1,ZNF638,THOC2,ZNF326	11/362
6_Summary	GO Biological Processes	GO:0000956	nuclear-transcribed mRNA catabolic process	-5.30761	-2.23946	4850,9704,23318,26986,54464,2773,3240,5294,22863,29108,8531,26135,124245	CNOT4,DHX34,TUT4,PABPC1,XRN1,GNAI3,HP,PIK3CG,ATG14,PYCARD,YBX3,SERBP1,ZC3H18	13/-
6_Member	GO Biological Processes	GO:0000956	nuclear-transcribed mRNA catabolic process	-5.30761	-2.23946	4850,9704,23318,26986,54464	CNOT4,DHX34,TUT4,PABPC1,XRN1	5/100
6_Member	GO Biological Processes	GO:0031329	regulation of cellular catabolic process	-4.71124	-1.82674	2773,3240,4850,5294,9704,22863,23318,26986,29108	GNAI3,HP,CNOT4,PIK3CG,DHX34,ATG14,TUT4,PABPC1,PYCARD	9/622
6_Member	GO Biological Processes	GO:0061013	regulation of mRNA catabolic process	-3.02412	-0.552277	4850,9704,23318,26986	CNOT4,DHX34,TUT4,PABPC1	4/175
6_Member	GO Biological Processes	GO:0043487	regulation of RNA stability	-2.62762	-0.230107	4850,8531,23318,26135,26986,124245	CNOT4,YBX3,TUT4,SERBP1,PABPC1,ZC3H18	6/167
7_Summary	GO Biological Processes	GO:0072520	seminiferous tubule development	-5.18543	-2.16075	367,546,49855,4762,25836	AR,ATRX,SCAPER,NEUROG1,NIPBL	5/-
7_Member	GO Biological Processes	GO:0072520	seminiferous tubule development	-5.18543	-2.16075	367,546,49855	AR,ATRX,SCAPER	3/15
7_Member	GO Biological Processes	GO:0035112	genitalia morphogenesis	-4.09251	-1.32539	367,4762,25836	AR,NEUROG1,NIPBL	3/11
8_Summary	GO Biological Processes	GO:0034109	homotypic cell-cell adhesion	-4.76527	-1.86553	2243,5294,6814,84466	FGA,PIK3CG,STXBP3,MEGF10	4/-
8_Member	GO Biological Processes	GO:0034109	homotypic cell-cell adhesion	-4.76527	-1.86553	2243,5294,6814,84466	FGA,PIK3CG,STXBP3,MEGF10	4/62
9_Summary	GO Biological Processes	GO:0045292	mRNA cis splicing, via spliceosome	-4.54408	-1.6966	8899,11168,11193	PRPF4B,PSIP1,WBP4	3/-
9_Member	GO Biological Processes	GO:0045292	mRNA cis splicing, via spliceosome	-4.54408	-1.6966	8899,11168,11193	PRPF4B,PSIP1,WBP4	3/24
10_Summary	GO Molecular Functions	GO:0003755	peptidyl-prolyl cis-trans isomerase activity	-4.12026	-1.34156	2287,9360,10105	FKBP3,PPIG,PPIF	3/-
10_Member	GO Molecular Functions	GO:0003755	peptidyl-prolyl cis-trans isomerase activity	-4.12026	-1.34156	2287,9360,10105	FKBP3,PPIG,PPIF	3/33
10_Member	GO Molecular Functions	GO:0016859	cis-trans isomerase activity	-4.00571	-1.26921	2287,9360,10105	FKBP3,PPIG,PPIF	3/36
11_Summary	GO Cellular Components	GO:0005834	heterotrimeric G-protein complex	-4.12026	-1.34156	2768,2773,94235,2802,3716,5294,7175,10142,22863	GNA12,GNAI3,GNG8,GOLGA3,JAK1,PIK3CG,TPR,AKAP9,ATG14	9/-
11_Member	GO Cellular Components	GO:0005834	heterotrimeric G-protein complex	-4.12026	-1.34156	2768,2773,94235	GNA12,GNAI3,GNG8	3/33
11_Member	GO Cellular Components	GO:0019898	extrinsic component of membrane	-3.54189	-0.949375	2768,2773,2802,3716,5294,7175,10142,22863,94235	GNA12,GNAI3,GOLGA3,JAK1,PIK3CG,TPR,AKAP9,ATG14,GNG8	9/263
12_Summary	GO Cellular Components	GO:0000775	chromosome, centromeric region	-3.81057	-1.10712	546,3835,7175,9126,10664,11143,11335,79677,115426,4303,9320,9774,10010,25836,29108,29980,51341,51347,259282	ATRX,KIF22,TPR,SMC3,CTCF,KAT7,CBX3,SMC6,UHRF2,FOXO4,TRIP12,BCLAF1,TANK,NIPBL,PYCARD,DONSON,ZBTB7A,TAOK3,BOD1L1	19/-
12_Member	GO Cellular Components	GO:0000775	chromosome, centromeric region	-3.81057	-1.10712	546,3835,7175,9126,10664,11143,11335,79677,115426	ATRX,KIF22,TPR,SMC3,CTCF,KAT7,CBX3,SMC6,UHRF2	9/242
12_Member	GO Biological Processes	GO:0006974	DNA damage response	-3.57191	-0.949375	546,3835,4303,9126,9320,9774,10010,11143,11335,25836,29108,29980,51341,51347,79677,259282	ATRX,KIF22,FOXO4,SMC3,TRIP12,BCLAF1,TANK,KAT7,CBX3,NIPBL,PYCARD,DONSON,ZBTB7A,TAOK3,SMC6,BOD1L1	16/729
13_Summary	GO Biological Processes	GO:0061635	regulation of protein complex stability	-3.75661	-1.0818	5108,22863,60592	PCM1,ATG14,SCOC	3/-
13_Member	GO Biological Processes	GO:0061635	regulation of protein complex stability	-3.75661	-1.0818	5108,22863,60592	PCM1,ATG14,SCOC	3/14
14_Summary	GO Biological Processes	GO:0019827	stem cell population maintenance	-3.55274	-0.949375	4781,5108,9126,9282,23318,25836	NFIB,PCM1,SMC3,MED14,TUT4,NIPBL	6/-
14_Member	GO Biological Processes	GO:0019827	stem cell population maintenance	-3.55274	-0.949375	4781,5108,9126,9282,23318,25836	NFIB,PCM1,SMC3,MED14,TUT4,NIPBL	6/111
14_Member	GO Biological Processes	GO:0098727	maintenance of cell number	-3.46981	-0.893759	4781,5108,9126,9282,23318,25836	NFIB,PCM1,SMC3,MED14,TUT4,NIPBL	6/115
15_Summary	GO Biological Processes	GO:0051865	protein autoubiquitination	-3.48445	-0.90098	267,4850,7337,54546,115426	AMFR,CNOT4,UBE3A,RNF186,UHRF2	5/-
15_Member	GO Biological Processes	GO:0051865	protein autoubiquitination	-3.48445	-0.90098	267,4850,7337,54546,115426	AMFR,CNOT4,UBE3A,RNF186,UHRF2	5/74
16_Summary	GO Molecular Functions	GO:0051020	GTPase binding	-3.04803	-0.552391	1730,2245,5875,8531,9648,22841,22863,29966,79803	DIAPH2,FGD1,RABGGTA,YBX3,GCC2,RAB11FIP2,ATG14,STRN3,HPS6	9/-
16_Member	GO Molecular Functions	GO:0051020	GTPase binding	-3.04803	-0.552391	1730,2245,5875,8531,9648,22841,22863,29966,79803	DIAPH2,FGD1,RABGGTA,YBX3,GCC2,RAB11FIP2,ATG14,STRN3,HPS6	9/308
16_Member	GO Molecular Functions	GO:0031267	small GTPase binding	-2.74152	-0.308429	1730,2245,5875,8531,9648,22841,29966,79803	DIAPH2,FGD1,RABGGTA,YBX3,GCC2,RAB11FIP2,STRN3,HPS6	8/276
17_Summary	GO Biological Processes	GO:0007095	mitotic G2 DNA damage checkpoint signaling	-2.55557	-0.181799	4303,29980,51347	FOXO4,DONSON,TAOK3	3/-
17_Member	GO Biological Processes	GO:0007095	mitotic G2 DNA damage checkpoint signaling	-2.55557	-0.181799	4303,29980,51347	FOXO4,DONSON,TAOK3	3/35
18_Summary	GO Cellular Components	GO:0043296	apical junction complex	-2.03578	0	26,1366,8531,8825,23418,58494	AOC1,CLDN7,YBX3,LIN7A,CRB1,JAM2	6/-
18_Member	GO Cellular Components	GO:0043296	apical junction complex	-2.03578	0	26,1366,8531,8825,23418,58494	AOC1,CLDN7,YBX3,LIN7A,CRB1,JAM2	6/146
