# Supplementary material for: Calcineurin inhibition prevents synaptic plasticity deficit induced by brain-derived tau oligomers
Source: Brain Commun. 2024 Aug 16;6(5):fcae277. doi: 10.1093/braincomms/fcae277 (PMC11375858; doi:10.1093/braincomms/fcae277)
Supplement: fcae277_Supplementary_Data [file fcae277_supplementary_data.zip › Supplementary Table 2 - DEG among CTRL, BDTO, and BDTO+FK506 - Metascape file.xlsx]

## Sheet: Annotation
Gene	original_id	BDTO_CTRL	BDTO_FK506	CTRL_BDTO	CTRL_FK506	FK506_BDTO	FK506_CTRL	GO:0006325 chromatin organization	GO:0006091 generation of precursor metabo	GO:0001221 transcription coregulator bind	GO:0008134 transcription factor binding	GO:0040029 epigenetic regulation of gene	GO:0005685 U1 snRNP	GO:0007005 mitochondrion organization	GO:0051101 regulation of DNA binding	GO:0008138 protein tyrosine/serine/threon	GO:0030097 hemopoiesis	GO:0019904 protein domain specific bindin	GO:0016363 nuclear matrix	GO:0005938 cell cortex	GO:0001892 embryonic placenta development	GO:0043388 positive regulation of DNA bin	GO:0035976 transcription factor AP-1 comp	GO:0019900 kinase binding	GO:0042826 histone deacetylase binding	GO:0070603 SWI/SNF superfamily-type compl	GO:0031490 chromatin DNA binding	TotalEvidenceCount
266743	NPAS4;Npas4	0	0	1	1	0	0	0	0	0	0	0	0	0	0	0	0	0	0	0	0	0	0	0	0	0	0	0
10957	Pnrc1;PNRC1	0	1	0	1	0	0	0	0	0	0	0	0	0	0	0	0	0	0	0	0	0	0	0	0	0	0	0
78988	Mrpl57;MRPL57	0	0	1	0	1	0	0	1	0	0	0	0	0	0	0	0	0	0	0	0	0	0	0	0	0	0	0
406942	Mir150	0	0	0	0	1	1	0	0	0	0	0	0	0	0	0	0	0	0	0	0	0	0	0	0	0	0	0
56287	Gkn1;GKN1	0	0	1	1	0	0	0	0	0	0	0	0	0	0	0	0	0	0	0	0	0	0	0	0	0	0	0
51174	TUBD1;Tubd1	0	0	1	0	1	0	0	0	0	0	0	0	0	0	0	0	0	0	0	0	0	0	0	0	0	0	0
6741	Ssb;SSB	0	0	0	0	1	1	0	0	0	0	1	1	0	0	0	0	0	0	0	0	0	0	0	0	0	0	0
51575	Esf1;ESF1	0	0	0	0	1	1	0	0	0	0	0	0	0	0	0	0	0	0	0	0	0	0	0	0	0	0	0
1742	DLG4;Dlg4	0	0	1	0	1	0	0	1	0	0	0	0	0	0	0	0	1	0	1	0	0	1	1	0	0	0	0
54883	Cwc25	1	1	0	0	0	0	0	0	0	0	0	1	0	0	0	0	0	0	0	0	0	0	0	0	0	0	0
7874	Usp7;USP7	1	1	0	0	0	0	1	0	1	0	1	0	0	1	0	0	0	0	0	0	1	0	0	0	0	0	0
1235	CCR6;Ccr6	0	0	0	0	1	1	0	0	0	0	0	0	0	0	0	1	0	0	0	0	0	0	0	0	0	0	0
6638	Snrpn;SNRPN	0	0	1	0	1	0	0	0	0	0	0	1	0	0	0	0	0	0	0	0	0	0	0	0	0	0	0
10602	CDC42EP3;Cdc42ep3	0	1	0	1	0	0	0	0	0	0	0	0	0	0	0	0	0	0	0	0	0	0	0	0	0	0	0
677813	Snora30	0	0	1	0	1	0	0	0	0	0	0	0	0	0	0	0	0	0	0	0	0	0	0	0	0	0	0
23	ABCF1;Abcf1	0	0	0	0	1	1	0	0	0	0	0	0	0	0	0	0	0	0	0	0	0	0	0	0	0	0	0
2353	FOS;Fos	0	1	0	1	0	0	1	0	1	1	0	0	0	0	0	1	0	0	0	0	1	1	0	0	0	0	0
4706	NDUFAB1;Ndufab1	0	0	1	0	1	0	0	1	0	0	0	0	1	0	0	0	0	0	0	0	0	0	0	0	0	0	0
11189	CELF3;Celf3	0	0	1	0	1	0	0	0	0	0	0	1	0	0	0	0	0	0	0	0	0	0	0	0	0	0	0
6497	Ski;SKI	1	1	0	0	0	0	0	0	0	1	0	0	0	1	0	0	1	0	0	0	1	0	1	0	0	0	0
1213	Cltc;CLTC	0	0	1	0	1	0	0	0	0	0	0	0	1	1	0	0	1	0	0	0	1	0	1	0	0	0	0
84301	DDI2;Ddi2	1	1	0	0	0	0	0	0	0	0	0	0	0	0	0	0	0	0	0	0	1	0	0	0	0	0	0
51747	Luc7l3;LUC7L3	0	0	0	0	1	1	0	0	0	0	0	1	0	0	0	0	0	0	0	0	0	0	0	0	0	0	0
256979	Sun3;SUN3	0	0	0	0	1	1	0	0	0	0	0	0	0	0	0	0	0	0	0	0	0	0	0	0	0	0	0
220047	Ccdc83	0	0	0	0	1	1	0	0	0	0	0	0	0	0	0	0	0	0	0	0	0	0	0	0	0	0	0
1108	CHD4;Chd4	1	1	0	0	0	0	1	0	1	1	1	0	0	0	0	0	0	0	0	0	0	0	0	1	1	1	0
54869	Eps8l1;EPS8L1	1	1	0	0	0	0	0	0	0	0	0	0	0	0	0	0	0	0	0	0	0	0	0	0	0	0	0
9716	AQR;Aqr	1	1	0	0	0	0	0	0	0	0	0	1	0	0	0	0	0	0	0	0	0	0	0	0	0	0	0
375757	Swi5;SWI5	0	0	1	0	1	0	0	0	0	0	0	0	0	0	0	0	0	0	0	0	0	0	0	0	0	0	0
257240	KLHL34;Klhl34	1	1	0	0	0	0	0	0	0	0	0	0	0	0	0	0	0	0	0	0	0	0	0	0	0	0	0
374946	Draxin;DRAXIN	0	0	0	0	1	1	0	0	0	0	0	0	0	0	0	0	0	0	0	0	0	0	0	0	0	0	0
537	ATP6AP1;Atp6ap1	0	0	1	0	1	0	0	0	0	0	0	0	1	0	0	1	0	0	0	0	0	1	0	0	0	0	0
55851	Psenen;PSENEN	1	1	0	0	0	0	0	0	0	0	0	0	0	0	0	0	0	0	0	0	0	0	0	0	0	0	0
55737	Vps35;VPS35	0	0	1	0	1	0	0	0	0	0	0	0	1	0	0	0	0	0	0	0	1	0	0	0	0	0	0
57580	Prex1;PREX1	1	1	0	0	0	0	0	0	0	0	0	0	0	0	0	1	0	0	0	0	0	0	0	0	0	0	0
381	Arf5;ARF5	0	0	0	0	1	1	0	0	0	0	0	0	0	0	0	0	0	0	0	0	0	0	0	0	0	0	0
22933	Sirt2;SIRT2	1	1	0	0	0	0	1	0	0	1	1	0	0	1	0	0	0	0	0	0	1	0	0	1	0	0	0
654434	Snhg20	0	0	0	0	1	1	0	0	0	0	0	0	0	0	0	0	0	0	0	0	0	0	0	0	0	0	0
55915	LANCL2;Lancl2	0	0	1	0	1	0	0	0	0	0	0	0	0	0	0	0	0	0	1	0	0	0	0	0	0	0	0
1173	AP2M1;Ap2m1	0	0	1	0	1	0	0	0	0	0	0	0	1	0	0	0	1	0	0	0	0	0	0	0	0	0	0
56521	DNAJC12;Dnajc12	0	0	1	1	0	0	0	0	0	0	0	0	0	0	0	0	0	0	0	0	0	0	0	0	0	0	0
58526	Mid1ip1;MID1IP1	0	0	1	1	0	0	0	0	0	0	0	0	0	1	0	0	0	0	0	0	0	0	0	0	0	0	0
4726	Ndufs6;NDUFS6	0	0	1	0	1	0	0	1	0	0	0	0	0	0	0	0	0	0	0	0	0	0	0	0	0	0	0
10971	Ywhaq;YWHAQ	0	0	1	0	1	0	0	0	0	0	0	0	0	0	0	0	1	0	0	0	0	0	0	0	0	0	0
10964	IFI44L;Ifi44l	0	0	0	0	1	1	0	0	0	0	0	0	0	0	0	0	0	0	0	0	0	0	0	0	0	0	0
28958	Coa3;COA3	0	0	1	0	1	0	0	1	0	0	0	0	1	0	0	0	0	0	0	0	0	0	0	0	0	0	0
4783	Nfil3;NFIL3	0	1	0	1	0	0	0	0	1	0	0	0	0	0	0	1	0	0	0	0	0	0	0	0	0	0	0
79366	HMGN5;Hmgn5	0	0	0	0	1	1	1	0	0	0	0	0	0	0	0	0	0	0	0	0	0	0	0	0	0	1	0
1848	Dusp6;DUSP6	0	0	1	1	0	0	0	0	0	0	0	0	0	0	1	0	0	0	0	0	0	0	1	0	0	0	0
2137	EXTL3;Extl3	1	1	0	0	0	0	0	0	0	0	0	0	0	0	0	0	0	0	0	0	0	0	0	0	0	0	0
10951	CBX1;Cbx1	0	0	0	0	1	1	1	0	0	0	1	0	0	0	0	0	0	0	0	0	0	0	0	0	1	0	0
80331	Dnajc5;DNAJC5	1	1	0	0	0	0	0	0	0	0	0	0	1	0	0	0	0	0	0	0	0	0	0	0	0	0	0
64080	RBKS;Rbks	0	0	1	1	0	0	0	1	0	0	0	0	0	0	0	0	0	0	0	0	0	0	0	0	0	0	0
359948	IRF2BP2;Irf2bp2	0	1	0	1	0	0	0	0	0	0	0	0	0	0	0	1	0	0	0	0	0	0	0	0	0	0	0
11345	Gabarapl2;GABARAPL2	0	0	1	0	1	0	0	0	0	0	0	0	1	0	0	0	0	0	0	0	1	0	0	0	0	0	0
3742	Kcna6;KCNA6	0	0	1	0	1	0	0	1	0	0	0	0	0	0	0	0	0	0	0	0	0	0	0	0	0	0	0
5071	Prkn;PRKN	1	1	0	0	0	0	0	1	0	0	0	0	1	1	0	0	1	0	0	0	1	0	1	1	0	0	0
56923	Nmur2;NMUR2	0	0	1	1	0	0	0	0	0	0	0	0	0	0	0	0	0	0	0	0	0	0	0	0	0	0	0
2842	GPR19;Gpr19	0	1	0	1	0	0	0	0	0	0	0	0	0	0	0	0	0	0	0	0	0	0	0	0	0	0	0
11168	Psip1;PSIP1	0	0	0	0	1	1	1	0	0	0	0	1	0	0	0	0	0	0	0	0	1	0	0	0	0	0	0
22841	RAB11FIP2;Rab11fip2	1	0	0	0	0	1	0	0	0	0	0	0	0	0	0	0	0	0	0	0	0	0	1	0	0	0	0
2354	Fosb;FOSB	0	1	0	1	0	0	0	0	0	0	0	0	0	0	0	0	0	0	0	0	0	1	0	0	0	0	0
388714	FMO6P;Fmo6	0	0	1	1	0	0	0	0	0	0	0	0	0	0	0	0	0	0	0	0	0	0	0	0	0	0	0
390226	Gucy2e	1	1	0	0	0	0	0	0	0	0	0	0	0	0	0	0	0	0	0	0	0	0	0	0	0	0	0
3745	Kcnb1;KCNB1	1	1	0	0	0	0	0	1	0	0	0	0	0	0	0	0	0	0	0	0	0	1	0	0	0	0	0
401474	SAMD12;Samd12	1	1	0	0	0	0	0	0	0	0	0	0	0	0	0	0	0	0	0	0	0	0	0	0	0	0	0
4354	MPP1;Mpp1	0	0	1	0	1	0	0	1	0	0	0	0	0	0	0	0	0	0	1	0	0	0	0	0	0	0	0
8737	Ripk1;RIPK1	1	1	0	0	0	0	0	0	0	0	0	0	0	0	0	0	1	0	0	0	1	0	1	0	0	0	0
5340	Plg;PLG	1	1	0	0	0	0	0	0	0	0	0	0	0	0	0	0	1	0	0	0	0	0	1	0	0	0	0
55296	Tbc1d19;TBC1D19	0	0	1	0	1	0	0	0	0	0	0	0	0	0	0	0	0	0	0	0	0	0	0	0	0	0	0
93621	MRFAP1;Mrfap1	0	0	1	0	1	0	0	0	0	0	0	0	0	0	0	0	0	0	0	0	0	0	0	0	0	0	0
4942	OAT;Oat	0	0	1	1	0	0	0	0	0	0	0	0	0	0	0	0	0	0	0	0	0	0	0	0	0	0	0
23710	Gabarapl1;GABARAPL1	0	0	1	0	1	0	0	1	0	1	0	0	1	0	0	0	0	0	0	0	0	0	0	0	0	0	0
23119	HIC2;Hic2	1	1	0	0	0	0	0	0	0	0	0	0	0	0	0	0	0	0	0	0	0	0	0	0	0	0	0
989	Septin7;SEPTIN7	0	0	0	0	1	1	0	0	0	0	1	0	0	0	0	0	0	0	1	0	0	0	0	0	0	0	0
7846	TUBA1A;Tuba1a	0	0	1	0	1	0	0	0	0	0	0	0	0	0	0	0	0	0	0	0	0	1	0	0	0	0	0
196792	Fam24b;FAM24B	1	1	0	0	0	0	0	0	0	0	0	0	0	0	0	0	0	0	0	0	0	0	0	0	0	0	0
22	Abcb7;ABCB7	0	0	1	0	1	0	0	1	0	0	0	0	0	0	0	0	0	0	0	0	1	0	0	0	0	0	0
11005	Spink5;SPINK5	0	0	1	1	0	0	0	0	0	0	0	0	0	0	0	0	0	0	1	0	0	0	0	0	0	0	0
5695	Psmb7;PSMB7	0	0	1	0	1	0	0	0	0	0	0	0	0	0	0	0	0	0	0	0	0	0	0	0	0	0	0
11266	Dusp12;DUSP12	0	0	1	0	1	0	0	0	0	0	0	0	0	1	1	0	0	0	0	0	0	0	1	0	0	0	0
4956	Odf1;ODF1	0	0	1	1	0	0	0	0	0	0	0	0	0	0	0	0	1	0	0	0	0	0	0	0	0	0	0
56097	Pcdhgc5;PCDHGC5	1	1	0	0	0	0	0	0	0	0	0	0	0	0	0	0	0	0	0	0	0	0	0	0	0	0	0
55827	Dcaf6;DCAF6	0	0	0	0	1	1	0	0	0	0	0	0	0	0	0	0	0	0	0	0	0	0	0	0	0	0	0
11335	Cbx3;CBX3	0	0	0	0	1	1	1	1	1	1	1	0	0	0	0	0	1	0	0	0	0	0	0	1	1	0	0
5127	CDK16;Cdk16	0	0	1	0	1	0	0	0	0	0	0	0	0	0	0	0	0	0	0	0	0	0	0	0	0	0	0
25976	TIPARP;Tiparp	0	1	0	1	0	0	0	0	0	0	0	0	0	0	0	1	0	0	0	0	1	0	0	0	0	0	0
81618	Itm2c;ITM2C	0	1	0	1	0	0	0	0	0	0	0	0	0	0	0	0	0	0	0	0	0	0	0	0	0	0	0
159195	USP54;Usp54	0	1	0	1	0	0	0	0	0	0	0	0	0	0	0	0	0	0	0	0	0	0	0	0	0	0	0
2926	GRSF1;Grsf1	0	0	1	1	0	0	0	0	0	0	0	1	0	0	0	0	0	0	0	0	0	0	0	0	0	0	0
6506	SLC1A2;Slc1a2	1	1	0	0	0	0	0	0	0	0	0	0	0	1	0	0	0	0	0	0	0	1	0	0	0	0	0
4714	Ndufb8;NDUFB8	0	0	1	0	1	0	0	1	0	0	0	0	1	0	0	0	0	0	0	0	0	0	0	0	0	0	0
246175	Cnot6l;CNOT6L	1	0	0	0	0	1	0	0	0	0	0	1	0	0	0	0	0	0	0	0	0	0	0	0	0	0	0
10063	Cox17;COX17	0	0	1	0	1	0	0	1	0	0	0	0	1	0	0	0	0	0	0	0	0	0	0	0	0	0	0
103910	MYL12B;Myl12b	0	0	1	0	1	0	0	0	0	0	0	0	0	0	0	0	0	0	1	0	0	0	0	0	0	0	0
23036	ZNF292;Zfp292	1	0	0	0	0	1	0	0	0	0	0	0	0	0	0	0	0	0	0	0	0	0	0	0	0	0	0
92482	Bbip1;BBIP1	0	0	0	0	1	1	0	0	0	0	0	0	0	0	0	0	0	0	0	0	0	0	0	0	0	0	0
2649	NR6A1;Nr6a1	1	1	0	0	0	0	0	0	0	0	0	0	0	0	0	0	0	0	0	0	0	0	0	0	0	0	0
1633	Dck;DCK	0	0	1	0	1	0	0	1	0	0	0	0	0	0	0	0	0	0	0	0	0	0	0	0	0	0	0
22823	MTF2;Mtf2	1	0	0	0	0	1	1	0	1	1	1	0	0	0	0	0	0	0	0	0	0	0	0	0	1	0	0
3157	HMGCS1;Hmgcs1	0	0	1	0	1	0	0	1	0	0	0	0	0	0	0	0	0	0	0	0	0	0	0	0	0	0	0
1504	CTRB1;Ctrb1	1	1	0	0	0	0	0	0	0	0	0	0	0	0	0	0	0	0	0	0	0	0	0	0	0	0	0
84698	Caps2;CAPS2	0	0	1	1	0	0	0	0	0	0	0	0	0	0	0	0	0	0	0	0	0	0	0	0	0	0	0
3491	CCN1;Ccn1	0	1	0	1	0	0	0	0	0	0	0	0	0	0	0	0	0	0	0	1	1	0	1	0	0	0	0
6629	SNRPB2;Snrpb2	0	0	0	0	1	1	0	0	0	0	0	1	0	0	0	0	0	0	0	0	0	0	0	0	0	0	0
5187	PER1;Per1	0	1	0	1	0	0	1	0	1	1	0	0	0	0	0	0	0	0	0	0	0	0	1	0	0	1	0
5329	Plaur;PLAUR	0	0	1	1	0	0	0	0	0	0	0	0	0	1	0	0	1	0	0	0	1	0	0	0	0	0	0
401	Phox2a;PHOX2A	0	0	0	0	1	1	0	0	0	0	0	0	0	0	0	0	0	0	0	0	0	0	0	0	0	0	0
1917	Eef1a2;EEF1A2	0	0	1	0	1	0	0	0	0	0	0	0	1	0	0	0	0	0	0	0	1	0	1	0	0	0	0
6632	Snrpd1;SNRPD1	0	0	0	0	1	1	0	0	0	0	0	1	0	0	0	0	0	0	0	0	0	0	0	0	0	0	0
4190	Mdh1;MDH1	0	0	1	0	1	0	0	1	0	0	0	0	0	0	0	0	0	0	0	0	0	0	0	0	0	0	0
64005	Myo1g;MYO1G	1	1	0	0	0	0	0	0	0	0	0	0	0	0	0	0	0	0	0	0	0	0	0	0	0	0	0
23040	MYT1L;Myt1l	1	0	0	0	0	1	0	0	0	0	0	0	0	0	0	0	0	0	0	0	0	0	0	0	0	0	0
6385	SDC4;Sdc4	0	1	0	1	0	0	0	0	0	0	0	0	0	0	0	0	0	0	0	0	0	0	1	0	0	0	0
3196	Tlx2;TLX2	0	0	1	1	0	0	0	0	0	0	0	0	0	0	0	0	0	0	0	0	0	0	0	0	0	0	0
79838	TMC5;Tmc5	1	1	0	0	0	0	0	0	0	0	0	0	0	0	0	0	0	0	0	0	0	0	0	0	0	0	0
25836	NIPBL;Nipbl	1	0	0	0	0	1	1	0	0	0	0	0	0	0	0	0	1	0	0	0	0	0	0	1	1	0	0
1961	EGR4;Egr4	0	0	1	1	0	0	0	0	0	0	0	0	0	0	0	0	0	0	0	0	0	0	0	0	0	0	0
116444	GRIN3B;Grin3b	0	0	0	0	1	1	0	1	0	0	0	0	0	0	0	0	0	0	0	0	0	0	0	0	0	0	0
7142	Tnp2	0	0	1	1	0	0	1	0	0	0	0	0	0	0	0	0	0	0	0	0	0	0	0	0	0	0	0
9792	Sertad2;SERTAD2	1	1	0	0	0	0	0	0	0	0	0	0	0	0	0	0	0	0	0	0	0	0	0	0	0	0	0
253314	Eif4e1b;EIF4E1B	0	0	1	1	0	0	0	0	0	0	0	0	0	0	0	0	0	0	0	0	0	0	0	0	0	0	0
3164	NR4A1;Nr4a1	0	0	0	1	0	0	0	0	0	1	0	0	0	0	0	0	0	0	0	0	0	0	0	0	0	0	0
81671	Vmp1;VMP1	0	0	1	0	0	0	0	0	0	0	0	0	0	0	0	0	0	0	0	0	0	0	0	0	0	0	0
10235	Rasgrp2;RASGRP2	0	0	1	0	0	0	0	0	0	0	0	0	0	0	0	0	0	0	0	0	0	0	0	0	0	0	0
133522	Ppargc1b;PPARGC1B	1	0	0	0	0	0	0	0	0	1	0	0	0	0	0	0	0	0	0	0	0	0	0	0	0	0	0
23469	Phf3;PHF3	0	0	0	0	0	1	0	0	0	0	0	0	0	0	0	0	0	0	0	0	0	0	0	0	0	0	0
10057	ABCC5;Abcc5	1	0	0	0	0	0	0	0	0	0	0	0	0	0	0	0	0	0	0	0	0	0	0	0	0	0	0
57104	Pnpla2;PNPLA2	0	1	0	0	0	0	0	0	0	0	0	0	0	0	0	0	0	0	0	0	0	0	0	0	0	0	0
25800	SLC39A6;Slc39a6	1	0	0	0	0	0	0	0	0	0	0	0	0	0	0	0	0	0	0	0	0	0	0	0	0	0	0
23077	Mycbp2;MYCBP2	1	0	0	0	0	0	0	0	0	0	0	0	0	0	0	0	0	0	0	0	0	0	0	0	0	0	0
8894	EIF2S2;Eif2s2	0	0	0	0	0	1	0	0	0	0	0	0	0	0	0	0	0	0	0	0	0	0	0	0	0	0	0
22998	Limch1;LIMCH1	1	0	0	0	0	0	0	0	0	0	0	0	0	0	0	0	0	0	0	0	0	0	0	0	0	0	0
51592	TRIM33;Trim33	1	0	0	0	0	0	0	0	0	0	0	0	0	0	0	0	0	0	0	0	0	0	0	0	0	0	0
55791	LRIF1;Lrif1	0	0	0	0	0	1	1	0	0	1	0	0	0	0	0	0	0	1	0	0	0	0	0	0	0	0	0
286	Ank1;ANK1	0	1	0	0	0	0	0	0	0	0	0	0	0	0	0	0	0	0	1	0	0	0	0	0	0	0	0
55247	NEIL3;Neil3	0	0	0	0	0	1	0	0	0	0	0	0	0	0	0	0	0	0	0	0	0	0	0	0	0	0	0
92565	Fank1;FANK1	0	0	1	0	0	0	0	0	0	0	0	0	0	0	0	0	0	0	0	0	0	0	0	0	0	0	0
51	ACOX1;Acox1	0	0	0	1	0	0	0	0	0	0	0	0	0	0	0	0	0	0	0	0	0	0	0	0	0	0	0
735301	Snhg9	0	0	0	0	1	0	0	0	0	0	0	0	0	0	0	0	0	0	0	0	0	0	0	0	0	0	0
9821	RB1CC1;Rb1cc1	0	0	0	0	0	1	0	0	0	0	0	0	0	0	0	0	0	0	0	0	0	0	0	0	0	0	0
4097	MAFG;Mafg	1	0	0	0	0	0	0	0	0	0	0	0	0	0	0	0	0	0	0	0	0	0	0	0	0	0	0
7417	Vdac2;VDAC2	0	0	1	0	0	0	0	1	0	0	0	0	0	0	0	0	0	0	0	0	0	0	0	0	0	0	0
2188	Fancf;FANCF	0	0	0	0	1	0	0	0	0	0	0	0	0	0	0	0	0	0	0	0	0	0	0	0	0	0	0
57569	ARHGAP20;Arhgap20	1	0	0	0	0	0	0	0	0	0	0	0	0	0	0	0	0	0	0	0	0	0	0	0	0	0	0
85459	CEP295;Cep295	0	0	0	0	0	1	0	0	0	0	0	0	0	0	0	0	0	0	0	0	0	0	0	0	0	0	0
27239	Gpr162;GPR162	0	0	0	0	1	0	0	0	0	0	0	0	0	0	0	0	0	0	0	0	0	0	0	0	0	0	0
6601	Smarcc2;SMARCC2	0	1	0	0	0	0	1	0	0	0	0	0	0	0	0	0	0	1	0	0	0	0	0	0	0	1	0
10099	TSPAN3;Tspan3	0	0	1	0	0	0	0	0	0	0	0	0	0	0	0	0	0	0	0	0	0	0	0	0	0	0	0
6902	Tbca;TBCA	0	0	0	0	1	0	0	0	0	0	0	0	1	0	0	0	0	0	0	0	0	0	0	0	0	0	0
9147	NEMF;Nemf	0	0	0	0	1	0	0	0	0	0	0	0	0	0	0	0	0	0	0	0	0	0	0	0	0	0	0
2060	EPS15;Eps15	0	0	1	0	0	0	0	0	0	0	0	0	0	0	0	0	1	0	0	0	0	0	0	0	1	0	0
3726	Junb;JUNB	0	0	0	1	0	0	0	0	0	1	0	0	0	0	0	1	0	0	0	1	0	1	0	0	0	0	0
50814	Nsdhl;NSDHL	0	0	0	1	0	0	0	0	0	0	0	0	0	0	0	0	0	0	0	1	0	0	0	0	0	0	0
10672	GNA13;Gna13	0	1	0	0	0	0	0	0	0	0	0	0	0	0	0	0	0	0	0	1	0	0	0	0	0	0	0
80740	Ly6g6c;LY6G6C	0	0	1	0	0	0	0	0	0	0	0	0	0	0	0	0	0	0	0	0	0	0	0	0	0	0	0
3727	Jund;JUND	0	0	0	1	0	0	0	0	1	1	0	0	0	0	0	0	0	0	0	0	0	1	0	0	0	0	0
23208	Syt11;SYT11	1	0	0	0	0	0	0	0	0	0	0	0	1	0	0	0	0	0	0	0	0	1	0	0	0	0	0
64332	NFKBIZ;Nfkbiz	0	1	0	0	0	0	0	0	0	0	0	0	0	0	0	0	0	0	0	0	0	0	0	0	0	0	0
3993	Llgl2;LLGL2	0	0	1	0	0	0	0	0	0	0	0	0	0	0	0	0	1	0	1	0	0	0	0	0	0	0	0
80314	EPC1;Epc1	0	1	0	0	0	0	1	0	0	0	0	0	0	0	0	0	0	0	0	0	0	0	0	0	0	0	0
1652	Ddt;DDT	0	0	1	0	0	0	0	0	0	0	0	0	0	0	0	0	0	0	0	0	0	0	0	0	0	0	0
55847	Cisd1;CISD1	0	0	1	0	0	0	0	1	0	0	0	0	0	0	0	0	0	0	0	0	0	0	0	0	0	0	0
23557	Snapin;SNAPIN	0	0	1	0	0	0	0	0	0	0	0	0	0	0	0	0	0	0	0	0	0	0	0	0	0	0	0
150094	SIK1;Sik1	0	0	0	1	0	0	0	0	0	1	0	0	0	0	0	0	0	0	0	0	0	0	0	0	0	0	0
2802	GOLGA3;Golga3	1	0	0	0	0	0	0	0	0	0	0	0	0	0	0	0	0	0	0	0	0	0	0	0	0	0	0
8660	IRS2;Irs2	0	1	0	0	0	0	0	0	0	0	0	0	0	0	0	0	0	0	0	0	0	0	0	0	0	0	0
124245	ZC3H18;Zc3h18	1	0	0	0	0	0	0	0	0	0	0	0	0	0	0	0	0	0	0	0	0	0	0	0	0	0	0
55870	ASH1L;Ash1l	1	0	0	0	0	0	1	0	0	0	0	0	0	0	0	0	0	0	0	1	0	0	1	0	0	0	0
2785	Gng3;GNG3	0	0	0	0	1	0	0	0	0	0	0	0	0	0	0	0	0	0	0	0	0	0	0	0	0	0	0
11276	Synrg	1	0	0	0	0	0	0	0	0	0	0	0	0	0	0	0	0	0	0	0	0	0	0	0	0	0	0
1933	EEF1B2;Eef1b2	0	0	0	0	1	0	0	0	0	0	0	0	0	0	0	0	0	0	0	0	0	0	0	0	0	0	0
54940	OCIAD1;Ociad1	0	0	0	0	1	0	0	0	0	0	0	0	0	0	0	0	0	0	0	0	0	0	0	0	0	0	0
80205	Chd9;CHD9	1	0	0	0	0	0	1	0	0	0	0	0	0	0	0	0	0	0	0	0	0	0	0	0	1	0	0
5108	Pcm1;PCM1	1	0	0	0	0	0	0	0	0	0	0	0	0	0	0	0	0	0	0	0	0	0	0	0	0	0	0
6166	RPL36AL;Rpl36al	0	0	0	0	1	0	0	0	0	0	0	0	0	0	0	0	0	0	0	0	0	0	0	0	0	0	0
168507	PKD1L1;Pkd1l1	0	0	1	0	0	0	0	0	0	0	0	0	0	0	0	0	0	0	0	0	0	0	0	0	0	0	0
2980	GUCA2A;Guca2a	0	0	1	0	0	0	0	0	0	0	0	0	0	0	0	0	0	0	0	0	0	0	0	0	0	0	0
387129	Npsr1;NPSR1	0	0	0	0	0	1	0	0	0	0	0	0	0	0	0	0	0	0	0	0	0	0	0	0	0	0	0
84221	Spatc1l;SPATC1L	1	0	0	0	0	0	0	0	0	0	0	0	0	0	0	0	0	0	0	0	0	0	0	0	0	0	0
1131	CHRM3;Chrm3	0	0	0	0	1	0	0	0	0	0	0	0	0	0	0	0	0	0	0	0	0	0	0	0	0	0	0
9167	COX7A2L;Cox7a2l	0	0	0	0	1	0	0	1	0	0	0	0	0	0	0	0	0	0	0	0	0	0	0	0	0	0	0
65260	Coa7;COA7	0	0	0	0	1	0	0	0	0	0	0	0	0	0	0	0	0	0	0	0	0	0	0	0	0	0	0
5141	PDE4A;Pde4a	1	0	0	0	0	0	0	0	0	0	0	0	0	0	0	0	0	0	0	0	0	0	0	0	0	0	0
81553	CYRIA;Cyria	0	0	0	0	0	1	0	0	0	0	0	0	0	0	0	0	0	0	0	0	0	0	0	0	0	0	0
59286	Ubl5;UBL5	0	0	0	0	1	0	0	0	0	0	0	0	0	0	0	0	0	0	0	0	0	0	0	0	0	0	0
80381	Cd276;CD276	0	0	0	0	1	0	0	0	0	0	0	0	0	0	0	0	0	0	0	0	0	0	0	0	0	0	0
200424	Tet3;TET3	0	1	0	0	0	0	1	0	0	0	0	0	0	0	0	0	0	0	0	0	0	0	0	0	0	0	0
2262	GPC5;Gpc5	0	1	0	0	0	0	0	0	0	0	0	0	0	0	0	0	0	0	0	0	0	0	0	0	0	0	0
25870	Sumf2;SUMF2	0	1	0	0	0	0	0	0	0	0	0	0	0	0	0	0	0	0	0	0	0	0	0	0	0	0	0
340543	TCEAL5;Tceal5	0	0	0	0	1	0	0	0	0	0	0	0	0	0	0	0	0	0	0	0	0	0	0	0	0	0	0
51074	APIP;Apip	0	0	0	0	1	0	0	0	0	0	0	0	0	0	0	0	0	0	0	0	0	0	1	0	0	0	0
728780	Ankdd1b;ANKDD1B	0	0	1	0	0	0	0	0	0	0	0	0	0	0	0	0	0	0	0	0	0	0	0	0	0	0	0
382	Arf6;ARF6	0	0	0	1	0	0	0	0	0	0	0	0	0	0	0	0	0	0	1	0	0	0	0	0	0	0	0
4711	Ndufb5;NDUFB5	0	0	0	0	1	0	0	1	0	0	0	0	0	0	0	0	0	0	0	0	0	0	0	0	0	0	0
3358	HTR2C;Htr2c	0	0	1	0	0	0	0	0	0	0	0	0	0	0	0	0	0	0	0	0	0	0	0	0	0	0	0
642843	Cpsf4l;CPSF4L	0	0	1	0	0	0	0	0	0	0	0	0	0	0	0	0	0	0	0	0	0	0	0	0	0	0	0
51673	Tppp3;TPPP3	0	0	0	1	0	0	0	0	0	0	0	0	0	0	0	0	0	0	0	0	0	0	0	0	0	0	0
401466	RBIS;Rbis	0	0	0	0	1	0	0	0	0	0	0	0	0	0	0	0	0	0	0	0	0	0	0	0	0	0	0
10539	Glrx3;GLRX3	0	0	1	0	0	0	0	0	0	0	0	0	0	0	0	0	0	0	1	0	0	0	1	0	0	0	0
6905	Tbce	0	0	0	0	0	1	0	0	0	0	0	0	0	0	0	0	0	0	0	0	0	0	0	0	0	0	0
1491	CTH;Cth	0	0	1	0	0	0	0	0	0	0	0	0	0	0	0	0	0	0	0	0	0	0	0	0	0	0	0
1952	CELSR2;Celsr2	1	0	0	0	0	0	0	0	0	0	0	0	0	0	0	0	0	0	0	0	0	0	0	0	0	0	0
157695	TDRP;Tdrp	0	0	0	1	0	0	0	0	0	0	0	0	0	0	0	0	0	0	0	0	0	0	0	0	0	0	0
284098	Pigw	0	0	1	0	0	0	0	0	0	0	0	0	0	0	0	0	0	0	0	0	0	0	0	0	0	0	0
112611	RWDD2A;Rwdd2a	0	0	1	0	0	0	0	0	0	0	0	0	0	0	0	0	0	0	0	0	0	0	0	0	0	0	0
1734	Dio2;DIO2	0	1	0	0	0	0	0	0	0	0	0	0	0	0	0	0	0	0	0	0	0	0	0	0	0	0	0
7681	Mkrn3;MKRN3	0	0	0	0	1	0	0	0	0	0	0	0	0	0	0	0	0	0	0	0	0	0	0	0	0	0	0
149647	Fam71a	0	0	1	0	0	0	0	0	0	0	0	0	0	0	0	0	0	0	0	0	0	0	0	0	0	0	0
6524	Slc5a2;SLC5A2	0	0	1	0	0	0	0	0	0	0	0	0	0	0	0	0	0	0	0	0	0	0	0	0	0	0	0
729515	TMEM242;Tmem242	0	0	0	0	1	0	0	0	0	0	0	0	0	0	0	0	0	0	0	0	0	0	0	0	0	0	0
10140	TOB1;Tob1	0	0	0	1	0	0	0	0	0	0	0	0	0	0	0	0	0	0	0	0	0	0	0	0	0	0	0
100506421	Pantr1	0	0	0	0	0	1	0	0	0	0	0	0	0	0	0	0	0	0	0	0	0	0	0	0	0	0	0
9892	SNAP91;Snap91	0	0	0	0	1	0	0	0	0	0	0	0	0	0	0	0	0	0	0	0	0	0	1	0	0	0	0
4033	Irag2;IRAG2	0	0	0	1	0	0	0	0	0	0	0	0	0	0	0	0	0	0	0	0	0	0	0	0	0	0	0
7468	Nsd2;NSD2	1	0	0	0	0	0	1	0	0	0	0	0	0	0	0	0	0	0	0	0	0	0	0	0	0	0	0
1641	DCX;Dcx	0	0	0	0	0	1	0	0	0	0	0	0	0	0	0	0	0	0	0	0	0	0	0	0	0	0	0
54815	Gatad2a;GATAD2A	0	0	0	1	0	0	1	0	0	0	0	0	0	0	0	0	0	0	0	0	0	0	0	0	0	0	0
60468	Bach2;BACH2	0	1	0	0	0	0	0	0	0	0	0	0	0	0	0	0	0	0	0	0	0	0	0	0	0	0	0
575	ADGRB1;Adgrb1	0	1	0	0	0	0	0	0	0	0	0	0	0	0	0	0	0	0	0	0	0	0	0	0	0	0	0
3280	HES1;Hes1	0	1	0	0	0	0	1	0	1	1	0	0	0	1	0	0	1	1	0	1	0	0	1	1	0	0	0
84647	Pla2g12b;PLA2G12B	0	0	1	0	0	0	0	0	0	0	0	0	0	0	0	0	0	0	0	0	0	0	0	0	0	0	0
23492	Cbx7;CBX7	0	0	0	1	0	0	0	0	0	0	0	0	0	0	0	0	0	0	0	0	0	0	0	0	0	0	0
25852	Armc8;ARMC8	0	0	0	0	1	0	0	0	0	0	0	0	0	0	0	0	0	0	0	0	0	0	0	0	0	0	0
284071	Meioc;MEIOC	0	0	1	0	0	0	0	0	0	0	0	0	0	0	0	0	0	0	0	0	0	0	0	0	0	0	0
7913	DEK;Dek	0	0	0	0	0	1	1	0	0	0	0	0	0	0	0	0	0	0	0	0	0	0	0	0	1	0	0
23132	RAD54L2;Rad54l2	0	1	0	0	0	0	1	0	0	0	0	0	0	0	0	0	0	0	0	0	0	0	0	0	1	0	0
57552	NCEH1;Nceh1	1	0	0	0	0	0	0	0	0	0	0	0	0	0	0	0	0	0	0	0	0	0	0	0	0	0	0
494470	Rnf165;RNF165	1	0	0	0	0	0	0	0	0	0	0	0	0	0	0	0	0	0	0	0	0	0	0	0	0	0	0
79571	GCC1;Gcc1	0	1	0	0	0	0	0	0	0	0	0	0	0	0	0	0	0	0	0	0	0	0	0	0	0	0	0
1837	Dtna;DTNA	0	0	0	0	0	1	0	0	0	0	0	0	0	0	0	0	0	0	0	0	0	0	0	0	0	0	0
26065	LSM14A;Lsm14a	0	0	0	1	0	0	0	0	0	0	0	0	0	0	0	0	0	0	0	0	0	0	0	0	0	0	0
3449	Ifna16	0	0	1	0	0	0	0	0	0	0	0	0	0	0	0	0	0	0	0	0	0	0	0	0	0	0	0
112942	Cfap36;CFAP36	0	0	0	0	1	0	0	0	0	0	0	0	0	0	0	0	0	0	0	0	0	0	0	0	0	0	0
863	Cbfa2t3;CBFA2T3	1	0	0	0	0	0	0	0	0	0	0	0	0	1	0	1	0	0	0	0	1	0	0	0	0	0	0
9368	Slc9a3r1;SLC9A3R1	0	1	0	0	0	0	0	0	0	0	0	0	0	0	0	0	1	0	1	0	0	0	1	0	0	0	0
2734	GLG1;Glg1	1	0	0	0	0	0	0	0	0	0	0	0	0	0	0	0	0	0	0	0	0	0	0	0	0	0	0
51529	Anapc11;ANAPC11	0	0	0	0	1	0	0	0	0	0	0	0	0	0	0	0	0	0	0	0	0	0	0	0	0	0	0
8822	Fgf17;FGF17	0	1	0	0	0	0	0	0	0	0	0	0	0	0	0	0	0	0	0	0	0	0	0	0	0	0	0
9620	CELSR1;Celsr1	0	1	0	0	0	0	0	0	0	0	0	0	0	0	0	0	0	0	0	0	0	0	0	0	0	0	0
928	Cd9;CD9	0	0	1	0	0	0	0	0	0	0	0	0	0	0	0	0	0	0	0	0	0	0	0	0	0	0	0
51309	Armcx1;ARMCX1	0	0	1	0	0	0	0	0	0	0	0	0	0	0	0	0	0	0	0	0	0	0	0	0	0	0	0
84640	Usp38;USP38	0	1	0	0	0	0	0	0	0	0	0	0	0	0	0	0	0	0	0	0	0	0	0	0	0	0	0
1996	Elavl4;ELAVL4	0	0	0	0	1	0	0	0	0	0	0	0	0	0	0	0	0	0	0	0	0	0	0	0	0	0	0
3419	IDH3A;Idh3a	0	0	1	0	0	0	0	1	0	0	0	0	0	0	0	0	0	0	0	0	0	0	0	0	0	0	0
10865	ARID5A;Arid5a	0	1	0	0	0	0	1	0	0	1	0	0	0	0	0	0	0	0	0	0	0	0	0	0	0	0	0
64320	Rnf25;RNF25	0	0	0	0	1	0	0	0	0	1	0	0	0	0	0	0	0	0	0	0	0	0	0	0	0	0	0
25766	PRPF40B;Prpf40b	0	0	1	0	0	0	0	0	0	0	0	0	0	0	0	0	0	0	0	0	0	0	0	0	0	0	0
92815	H2AC25;H2aw	0	0	0	0	1	0	1	0	0	0	0	0	0	0	0	0	0	0	0	0	0	0	0	0	0	0	0
60509	Agbl5;AGBL5	0	0	1	0	0	0	0	0	0	0	0	0	0	0	0	0	0	0	0	0	0	0	0	0	0	0	0
558	Axl;AXL	0	0	0	1	0	0	0	0	1	0	0	0	0	0	0	1	0	0	0	0	0	0	1	0	0	0	0
729852	Umad1;UMAD1	0	0	1	0	0	0	0	0	0	0	0	0	0	0	0	0	0	0	0	0	0	0	0	0	0	0	0
55170	Prmt6;PRMT6	0	0	1	0	0	0	1	0	0	0	0	0	0	0	0	0	0	0	0	0	0	0	0	0	0	0	0
64789	Exo5;EXO5	0	0	0	0	1	0	0	0	0	0	0	0	0	0	0	0	0	0	0	0	0	0	0	0	0	0	0
57531	Hace1;HACE1	0	0	0	0	0	1	0	0	0	0	0	0	0	0	0	0	0	0	0	0	0	0	0	0	0	0	0
10752	Chl1;CHL1	0	0	0	0	0	1	0	0	0	0	0	0	0	0	0	0	0	0	0	0	0	0	0	0	0	0	0
64090	Gal3st2;GAL3ST2	0	0	1	0	0	0	0	0	0	0	0	0	0	0	0	0	0	0	0	0	0	0	0	0	0	0	0
23764	MAFF;Maff	0	1	0	0	0	0	0	0	0	0	0	0	0	0	0	0	0	0	0	0	0	0	0	0	0	0	0
539	ATP5PO;Atp5o	0	0	0	0	1	0	0	1	0	0	0	0	0	0	0	0	0	0	0	0	0	0	0	0	0	0	0
80312	Tet1;TET1	1	0	0	0	0	0	1	0	0	0	0	0	0	0	0	0	0	0	0	0	0	0	0	0	0	0	0
51727	CMPK1;Cmpk1	0	0	1	0	0	0	0	1	0	0	0	0	0	0	0	0	0	0	0	0	0	0	0	0	0	0	0
79035	Nabp2;NABP2	0	0	0	1	0	0	0	0	0	0	0	0	0	0	0	0	0	0	0	0	0	0	0	0	0	0	0
84656	Glyr1;GLYR1	0	0	1	0	0	0	1	0	0	0	0	0	0	0	0	0	0	0	0	0	0	0	0	0	0	0	0
147906	DACT3;Dact3	0	1	0	0	0	0	0	0	0	0	0	0	0	0	0	0	0	0	0	0	0	0	0	0	0	0	0
22904	SBNO2;Sbno2	0	1	0	0	0	0	1	0	0	0	0	0	0	0	0	0	0	0	0	0	0	1	0	0	0	1	0
2109	ETFB;Etfb	0	0	0	0	1	0	0	0	0	0	0	0	0	0	0	0	0	0	0	0	0	0	0	0	0	0	0
847	Cat;CAT	0	0	1	0	0	0	0	1	0	0	0	0	0	0	0	0	0	0	0	0	0	0	0	0	0	0	0
23091	ZC3H13;Zc3h13	0	0	0	0	0	1	0	0	0	0	0	0	0	0	0	0	0	0	0	0	0	0	0	0	0	0	0
8881	Cdc16;CDC16	0	0	1	0	0	0	0	0	0	0	0	0	0	0	0	0	0	0	0	0	0	0	0	0	0	0	0
51663	Zfr;ZFR	0	0	0	0	0	1	0	0	0	0	0	0	0	0	0	0	0	0	0	0	0	0	0	0	0	0	0
26986	PABPC1;Pabpc1	0	0	0	0	0	1	0	0	0	0	0	0	0	0	0	0	0	0	0	0	0	0	0	0	0	0	0
692213	Snord110	0	0	0	0	1	0	0	0	0	0	0	0	0	0	0	0	0	0	0	0	0	0	0	0	0	0	0
134145	Atpsckmt;ATPSCKMT	0	0	0	0	1	0	1	0	0	0	0	0	0	0	0	0	0	0	0	0	0	0	0	0	0	0	0
163479	FNDC7;Fndc7	0	1	0	0	0	0	0	0	0	0	0	0	0	0	0	0	0	0	0	0	0	0	0	0	0	0	0
10269	ZMPSTE24;Zmpste24	1	0	0	0	0	0	1	1	0	0	1	0	0	1	0	0	0	0	0	0	0	0	0	0	0	0	0
9724	Utp14b;UTP14C	0	1	0	0	0	0	0	0	0	0	0	0	0	0	0	0	0	0	0	0	0	0	0	0	0	0	0
5495	PPM1B;Ppm1b	0	0	0	0	1	0	0	0	0	0	0	0	0	0	1	0	0	0	0	0	0	0	0	0	0	0	0
5727	Ptch1;PTCH1	0	0	0	1	0	0	0	0	0	0	0	0	0	0	0	0	0	0	0	1	0	0	0	0	0	0	0
81689	Isca1;ISCA1	0	0	1	0	0	0	0	0	0	0	0	0	0	0	0	0	0	0	0	0	0	0	0	0	0	0	0
4588	MUC6;Muc6	0	0	1	0	0	0	0	0	0	0	0	0	0	0	0	0	0	0	0	0	0	0	0	0	0	0	0
55572	FOXRED1;Foxred1	0	0	1	0	0	0	0	1	0	0	0	0	0	0	0	0	0	0	0	0	0	0	0	0	0	0	0
23529	Clcf1;CLCF1	0	0	1	0	0	0	0	0	0	0	0	0	0	0	0	0	0	0	0	0	0	0	0	0	0	0	0
10309	Ccno;CCNO	0	1	0	0	0	0	0	0	0	0	0	0	0	0	0	0	0	0	0	0	0	0	0	0	0	0	0
284352	Ppp1r37;PPP1R37	0	0	0	0	1	0	0	0	0	0	0	0	0	0	0	0	0	0	0	0	0	0	0	0	0	0	0
2879	Gpx4;GPX4	0	1	0	0	0	0	1	0	0	0	0	0	0	0	0	0	0	0	0	0	0	0	0	0	0	0	0
59269	HIVEP3;Hivep3	1	0	0	0	0	0	0	0	0	0	0	0	0	0	0	0	0	0	0	0	0	0	0	0	0	0	0
56477	CCL28;Ccl28	0	0	1	0	0	0	0	0	0	0	0	0	0	0	0	0	0	0	0	0	0	0	0	0	0	0	0
368	ABCC6;Abcc6	1	0	0	0	0	0	0	0	0	0	0	0	0	0	0	0	0	0	0	0	0	0	0	0	0	0	0
3326	HSP90AB1;Hsp90ab1	0	0	0	0	1	0	0	0	0	0	0	0	0	0	0	0	1	0	0	1	1	0	1	1	0	0	0
4793	NFKBIB;Nfkbib	0	1	0	0	0	0	0	0	0	0	0	0	0	0	0	0	0	0	0	0	0	0	0	0	0	0	0
56181	MTFR1L;Mtfr1l	0	0	0	1	0	0	0	0	0	0	0	0	0	0	0	0	0	0	0	0	0	0	0	0	0	0	0
4626	MYH8;Myh8	0	0	0	0	1	0	0	0	0	0	0	0	0	0	1	0	0	0	0	0	0	0	0	0	0	0	0
90410	IFT20;Ift20	0	0	0	0	1	0	0	0	0	0	0	0	0	0	0	0	0	0	1	0	0	0	0	0	0	0	0
54888	Nsun2;NSUN2	0	0	0	0	1	0	0	0	0	0	0	0	0	0	0	0	0	0	0	0	0	0	0	0	0	0	0
150726	FBXO41;Fbxo41	1	0	0	0	0	0	0	0	0	0	0	0	0	0	0	0	0	0	0	0	0	0	0	0	0	0	0
85444	Lrrcc1;LRRCC1	0	0	0	0	0	1	0	0	0	0	0	0	0	0	0	0	0	0	0	0	0	0	0	0	0	0	0
55312	Rfk;RFK	0	0	1	0	0	0	0	1	0	0	0	0	0	0	0	0	0	0	0	0	0	0	0	0	0	0	0
9360	PPIG;Ppig	0	0	0	0	0	1	0	0	0	0	0	0	0	0	0	0	0	1	0	0	0	0	0	0	0	0	0
59284	Cacng7;CACNG7	0	0	1	0	0	0	0	1	0	0	0	0	0	0	0	0	0	0	0	0	0	0	0	0	0	0	0
7862	BRPF1;Brpf1	1	0	0	0	0	0	1	0	0	0	0	0	0	0	0	0	0	0	0	0	0	0	0	0	0	0	0
2114	Ets2;ETS2	0	1	0	0	0	0	0	0	0	1	0	0	0	0	0	0	0	0	0	0	0	0	0	0	0	0	0
11166	SOX21;Sox21	0	1	0	0	0	0	0	0	0	0	0	0	0	0	0	0	0	0	0	0	0	0	0	0	0	0	0
1781	Dync1i2;DYNC1I2	0	0	0	0	1	0	0	0	0	0	0	0	0	0	0	0	0	0	0	0	0	0	0	0	0	0	0
26057	ANKRD17;Ankrd17	0	0	0	0	0	1	1	0	0	0	0	0	0	0	0	0	0	0	0	0	0	0	0	0	0	0	0
123591	TMEM266;Tmem266	0	0	1	0	0	0	0	0	0	0	0	0	0	0	0	0	0	0	0	0	0	0	0	0	0	0	0
80821	Ddhd1;DDHD1	0	1	0	0	0	0	0	0	0	0	0	0	0	0	0	0	0	0	0	0	0	0	0	0	0	0	0
5660	Psap;PSAP	0	1	0	0	0	0	0	0	0	0	0	0	0	0	0	0	0	0	0	0	0	0	0	0	0	0	0
55763	Exoc1;EXOC1	0	0	0	0	1	0	0	0	0	0	0	0	0	0	0	0	0	0	0	0	0	0	0	0	0	0	0
114827	FHAD1;Fhad1	0	0	1	0	0	0	0	0	0	0	0	0	0	0	0	0	0	0	0	0	0	0	0	0	0	0	0
8534	CHST1;Chst1	1	0	0	0	0	0	0	0	0	0	0	0	0	0	0	0	0	0	0	0	0	0	0	0	0	0	0
7324	UBE2E1;Ube2e1	0	0	1	0	0	0	0	0	0	0	0	0	0	0	0	0	0	0	0	0	0	0	0	0	0	0	0
518	ATP5MC3;Atp5g3	0	0	1	0	0	0	0	1	0	0	0	0	0	0	0	0	0	0	0	0	0	0	0	0	0	0	0
220323	Oaf;OAF	0	1	0	0	0	0	0	0	0	0	0	0	0	0	0	0	0	0	0	0	0	0	0	0	0	0	0
10252	SPRY1;Spry1	0	0	0	1	0	0	0	0	0	0	0	0	0	0	0	0	0	0	0	0	0	0	0	0	0	0	0
8839	CCN5;Ccn5	0	0	1	0	0	0	0	0	0	0	0	0	0	0	0	0	0	0	0	0	0	0	0	0	0	0	0
7130	Tnfaip6;TNFAIP6	0	0	0	1	0	0	0	0	0	0	0	0	0	0	0	0	0	0	0	0	0	0	0	0	0	0	0
57127	RHBG;Rhbg	0	0	1	0	0	0	0	0	0	0	0	0	0	0	0	0	0	0	0	0	0	0	0	0	0	0	0
142680	SLC34A3;Slc34a3	0	0	1	0	0	0	0	0	0	0	0	0	0	0	0	0	0	0	0	0	0	0	0	0	0	0	0
8816	Dcaf5;DCAF5	0	1	0	0	0	0	0	0	0	0	0	0	0	0	0	0	0	0	0	0	0	0	0	0	0	0	0
7266	Dnajc7;DNAJC7	0	0	0	0	1	0	0	0	0	0	0	0	0	0	0	0	0	0	0	0	0	0	0	0	0	0	0
5719	PSMD13;Psmd13	0	0	1	0	0	0	0	0	0	0	0	0	0	0	0	0	0	0	0	0	0	0	0	0	0	0	0
23389	MED13L;Med13l	1	0	0	0	0	0	0	0	0	0	0	0	0	0	0	0	0	0	0	0	0	0	0	0	0	0	0
26017	FAM32A;Fam32a	0	0	0	0	1	0	0	0	0	0	0	0	0	0	0	0	0	0	0	0	0	0	0	0	0	0	0
7461	Clip2;CLIP2	0	0	1	0	0	0	0	0	0	0	0	0	0	0	0	0	0	0	0	0	0	0	0	0	0	0	0
5037	Pebp1;PEBP1	0	0	1	0	0	0	0	0	0	0	0	0	0	0	0	0	0	0	0	0	0	0	0	0	0	0	0
6183	MRPS12;Mrps12	1	0	0	0	0	0	0	0	0	0	0	0	0	0	0	0	0	0	0	0	0	0	0	0	0	0	0
10014	HDAC5;Hdac5	1	0	0	0	0	0	1	0	1	1	1	0	0	1	0	1	0	0	0	0	0	0	1	1	0	0	0
25797	QPCT;Qpct	0	0	1	0	0	0	0	0	0	0	0	0	0	0	0	0	0	0	0	0	0	0	0	0	0	0	0
7528	Yy1;YY1	0	1	0	0	0	0	1	0	0	1	0	0	0	0	0	1	0	1	0	0	0	0	0	0	1	0	0
4841	NONO;Nono	0	0	0	0	1	0	1	0	0	0	0	0	0	0	0	0	0	1	0	0	0	0	0	0	0	0	0
55095	SAMD4B;Samd4b	0	1	0	0	0	0	0	0	0	0	0	0	0	0	0	0	0	0	0	0	0	0	0	0	0	0	0
219285	Samd9l;SAMD9L	0	0	0	0	1	0	0	0	0	0	0	0	0	0	0	0	0	0	0	0	0	0	0	0	0	0	0
10142	AKAP9;Akap9	0	0	0	0	0	1	0	0	0	0	0	0	0	0	0	0	0	0	0	0	0	0	0	0	0	0	0
4685	Ncam2;NCAM2	0	0	0	0	0	1	0	0	0	0	0	0	0	0	0	0	0	0	0	0	0	0	0	0	0	0	0
339287	MSL1;Msl1	0	0	0	0	0	1	1	0	0	0	0	0	0	0	0	0	0	0	0	0	0	0	0	0	0	0	0
23193	Ganab;GANAB	0	0	0	0	1	0	0	0	0	0	0	0	0	0	0	0	0	0	0	0	0	0	0	0	0	0	0
26525	IL36RN;Il36rn	0	1	0	0	0	0	0	0	0	0	0	0	0	0	0	0	0	0	0	0	0	0	0	0	0	0	0
168002	Dact2;DACT2	0	0	0	0	1	0	0	0	0	0	0	0	0	0	0	0	0	0	0	0	0	0	0	0	0	0	0
10914	Papola;PAPOLA	0	0	0	0	0	1	0	0	0	0	0	0	0	0	0	0	0	0	0	0	0	0	0	0	0	0	0
10131	Trap1;TRAP1	0	0	0	0	1	0	0	1	0	0	0	0	0	0	0	0	0	0	0	0	0	0	1	0	0	0	0
23130	ATG2A;Atg2a	0	0	0	0	0	1	0	0	0	0	0	0	0	0	0	0	0	0	0	0	0	0	0	0	0	0	0
5918	RARRES1;Rarres1	0	0	1	0	0	0	0	0	0	0	0	0	0	0	0	0	0	0	0	0	0	0	0	0	0	0	0
26231	Lrrc29;FBXL9P	0	1	0	0	0	0	0	0	0	0	0	0	0	0	0	0	0	0	0	0	0	0	0	0	0	0	0
6648	SOD2;Sod2	0	0	1	0	0	0	0	1	0	0	0	0	0	0	0	1	0	0	0	0	0	0	0	0	0	0	0
7471	WNT1;Wnt1	1	0	0	0	0	0	0	0	0	0	0	0	0	0	0	0	0	0	0	0	0	0	0	0	0	0	0
2888	Grb14;GRB14	0	0	0	0	1	0	0	0	0	0	0	0	0	0	0	0	0	0	0	0	0	0	0	0	0	0	0
158038	Lingo2;LINGO2	0	0	0	0	0	1	0	0	0	0	0	0	0	0	0	0	0	0	0	0	0	0	0	0	0	0	0
1615	Dars;DARS1	0	0	1	0	0	0	0	0	0	0	0	0	0	0	0	0	0	0	0	0	0	0	0	0	0	0	0
5887	RAD23B;Rad23b	0	0	1	0	0	0	0	0	0	1	0	0	0	0	0	0	0	0	0	0	1	0	0	0	1	0	0
79831	KDM8;Kdm8	0	0	0	0	1	0	1	0	1	0	0	0	0	0	0	0	0	0	0	0	0	0	0	0	1	0	0
54346	Unc93a;UNC93A	0	0	1	0	0	0	0	0	0	0	0	0	0	0	0	0	0	0	0	0	0	0	0	0	0	0	0
57106	Nat14;NAT14	0	0	0	0	1	0	0	0	0	0	0	0	0	0	0	0	0	0	0	0	0	0	0	0	0	0	0
692200	Snord85	0	0	1	0	0	0	0	0	0	0	0	0	0	0	0	0	0	0	0	0	0	0	0	0	0	0	0
2831	Npbwr1;NPBWR1	0	0	0	0	1	0	0	0	0	0	0	0	0	0	0	0	0	0	0	0	0	0	0	0	0	0	0
8874	Arhgef7;ARHGEF7	1	0	0	0	0	0	0	0	0	0	0	0	0	1	0	0	0	0	1	0	0	0	1	0	0	0	0
1073	Cfl2;CFL2	0	0	1	0	0	0	0	0	0	0	0	0	0	0	0	0	0	1	0	0	0	0	0	0	0	0	0
1528	Cyb5a;CYB5A	0	0	0	0	1	0	0	1	0	0	0	0	0	0	0	0	0	0	0	0	0	0	0	0	0	0	0
51022	GLRX2;Glrx2	1	0	0	0	0	0	0	0	0	0	0	0	0	0	0	0	0	0	0	0	0	0	0	0	0	0	0
54851	Ankrd49;ANKRD49	0	0	0	0	0	1	0	0	0	0	0	0	0	0	0	0	0	0	0	0	0	0	0	0	0	0	0
9920	KBTBD11;Kbtbd11	1	0	0	0	0	0	0	0	0	0	0	0	0	0	0	0	0	0	0	0	0	0	0	0	0	0	0
283537	SLC46A3;Slc46a3	0	0	1	0	0	0	0	0	0	0	0	0	0	0	0	0	0	0	0	0	0	0	0	0	0	0	0
254170	FBXO33;Fbxo33	0	0	0	1	0	0	0	0	0	0	0	0	0	0	0	0	0	0	0	0	0	0	0	0	0	0	0
8864	PER2;Per2	0	1	0	0	0	0	1	1	1	1	0	0	0	1	0	0	0	0	0	0	0	0	0	0	0	0	0
105371045	Percc1	0	0	1	0	0	0	0	0	0	0	0	0	0	0	0	0	0	0	0	0	0	0	0	0	0	0	0
27299	Adamdec1;ADAMDEC1	0	0	1	0	0	0	0	0	0	0	0	0	0	0	0	0	0	0	0	0	0	0	0	0	0	0	0
11221	DUSP10;Dusp10	0	0	0	1	0	0	0	0	0	0	0	0	0	0	1	0	0	0	0	0	0	0	0	0	0	0	0
6602	SMARCD1;Smarcd1	1	0	0	0	0	0	1	0	0	0	1	0	0	0	0	0	0	1	0	0	0	0	0	0	1	0	0
400569	Med11;MED11	0	0	0	0	1	0	0	0	0	0	0	0	0	0	0	0	0	0	0	0	0	0	0	0	0	0	0
4700	Ndufa6;NDUFA6	0	0	0	0	1	0	0	1	0	0	0	0	0	0	0	0	0	0	0	0	0	0	0	0	0	0	0
22806	Ikzf3;IKZF3	0	0	0	0	1	0	1	0	0	0	0	0	0	0	0	0	0	0	0	0	0	0	0	0	0	0	0
56829	ZC3HAV1;Zc3hav1	0	1	0	0	0	0	0	0	0	0	0	0	0	0	0	0	0	0	0	0	0	0	0	0	0	0	0
79659	DYNC2H1;Dync2h1	0	0	0	0	1	0	0	0	0	0	0	0	0	0	0	0	0	0	0	0	0	0	0	0	0	0	0
1070	CETN3;Cetn3	0	0	0	0	1	0	0	0	0	0	0	0	0	0	0	0	0	0	0	0	0	0	0	0	0	0	0
6925	Tcf4;TCF4	1	0	0	0	0	0	0	0	0	1	0	0	0	0	0	0	0	0	0	0	0	0	0	0	0	0	0
1479	CSTF3;Cstf3	0	0	0	0	1	0	0	0	0	0	0	0	0	0	0	0	0	0	0	0	0	0	0	0	0	0	0
6228	Rps23;RPS23	0	1	0	0	0	0	0	0	0	0	0	0	0	0	0	0	0	0	0	0	0	0	0	0	0	0	0
51633	OTUD6B;Otud6b	0	0	0	0	0	1	0	0	0	0	0	0	0	0	0	0	0	0	0	0	0	0	0	0	0	0	0
6147	Rpl23a;RPL23A	0	0	0	0	1	0	0	0	0	0	0	0	0	0	0	0	0	0	0	0	0	0	0	0	0	0	0
6232	Rps27;RPS27	0	1	0	0	0	0	0	0	0	0	0	0	0	0	0	0	0	0	0	0	0	0	0	0	0	0	0
10209	Eif1;EIF1	0	1	0	0	0	0	0	0	0	0	0	0	0	0	0	0	0	0	0	0	0	0	0	0	0	0	0
51465	Ube2j1;UBE2J1	0	0	0	1	0	0	0	0	0	0	0	0	0	0	0	0	0	0	0	0	0	0	0	0	0	0	0
153733	Ccdc112;CCDC112	0	0	0	0	0	1	0	0	0	0	0	0	0	0	0	0	0	0	0	0	0	0	0	0	0	0	0
1051	CEBPB;Cebpb	0	0	0	1	0	0	1	0	0	1	1	0	0	0	0	1	0	1	0	1	0	1	1	1	0	1	0
80349	SKIC8;Wdr61	0	0	0	0	1	0	0	0	0	0	0	0	0	0	0	0	0	0	0	0	0	0	0	0	0	0	0
135644	Trim40	0	0	0	1	0	0	0	0	0	0	0	0	0	0	0	0	0	0	0	0	0	0	0	0	0	0	0
5663	Psen1;PSEN1	1	0	0	0	0	0	0	1	0	0	1	0	0	1	0	1	1	0	1	0	1	0	1	0	0	0	0
7376	Nr1h2;NR1H2	0	0	0	1	0	0	1	0	0	1	0	0	0	0	0	0	0	0	0	0	0	0	0	0	0	1	0
11101	Ate1;ATE1	0	0	1	0	0	0	0	0	0	0	0	0	0	0	0	0	0	0	0	0	0	0	0	0	0	0	0
26281	FGF20;Fgf20	0	0	1	0	0	0	0	0	0	0	0	0	0	0	0	0	0	0	0	0	0	0	0	0	0	0	0
3508	IGHMBP2;Ighmbp2	1	0	0	0	0	0	0	0	0	0	0	0	0	0	0	0	0	0	0	0	0	0	0	0	0	0	0
115584	Slc5a11;SLC5A11	0	0	0	1	0	0	0	0	0	0	0	0	0	0	0	0	0	0	0	0	0	0	0	0	0	0	0
55665	URGCP;Urgcp	0	1	0	0	0	0	0	0	0	0	0	0	0	0	0	0	0	0	0	0	0	0	0	0	0	0	0
51142	CHCHD2;Chchd2	0	0	0	0	1	0	0	0	0	1	0	0	0	0	0	0	0	0	0	0	0	0	0	0	0	0	0
57606	Slain2;SLAIN2	0	0	0	1	0	0	0	0	0	0	0	0	0	0	0	0	0	0	0	0	0	0	0	0	0	0	0
27301	Apex2;APEX2	0	0	0	1	0	0	0	0	0	0	0	0	0	0	0	0	0	0	0	0	0	0	0	0	0	0	0
4556	mt-Te	0	1	0	0	0	0	0	0	0	0	0	0	0	0	0	0	0	0	0	0	0	0	0	0	0	0	0
2520	GAST;Gast	0	0	0	0	1	0	0	0	0	0	0	0	0	0	0	0	0	0	0	0	0	0	0	0	0	0	0
2261	Fgfr3;FGFR3	0	1	0	0	0	0	0	0	0	0	0	0	0	0	0	0	0	0	0	1	0	0	1	0	0	0	0
4790	Nfkb1;NFKB1	0	0	0	1	0	0	1	0	0	0	0	0	0	1	0	0	0	0	0	0	0	0	0	0	0	0	0
64285	Rhbdf1;RHBDF1	0	1	0	0	0	0	0	0	0	0	0	0	0	0	0	0	0	0	0	0	0	0	0	0	0	0	0
79600	Tctn1;TCTN1	0	0	0	1	0	0	0	0	0	0	0	0	0	0	0	0	0	0	0	0	0	0	0	0	0	0	0
9934	P2ry14;P2RY14	0	0	0	1	0	0	0	0	0	0	0	0	0	0	0	0	0	0	0	0	0	0	0	0	0	0	0
8073	PTP4A2;Ptp4a2	0	1	0	0	0	0	0	0	0	0	0	0	0	0	1	0	0	0	0	0	0	0	0	0	0	0	0
51678	PALS2;Pals2	0	0	0	0	0	1	0	0	0	0	0	0	0	0	0	0	0	0	0	0	0	0	0	0	0	0	0
389941	C1QL3;C1ql3	1	0	0	0	0	0	0	0	0	0	0	0	0	0	0	0	0	0	0	0	0	0	0	0	0	0	0
54207	KCNK10;Kcnk10	1	0	0	0	0	0	0	0	0	0	0	0	0	0	0	0	0	0	0	0	0	0	0	0	0	0	0
10658	CELF1;Celf1	1	0	0	0	0	0	0	0	0	0	0	0	0	0	0	0	0	0	0	0	0	0	0	0	0	0	0
5142	Pde4b;PDE4B	0	1	0	0	0	0	0	0	0	0	0	0	0	0	0	0	0	0	0	0	0	0	0	0	0	0	0
221830	Polr1f;POLR1F	0	0	0	0	0	1	0	0	0	0	0	0	0	0	0	0	0	0	0	0	0	0	0	0	0	0	0
2745	GLRX;Glrx	0	0	1	0	0	0	0	0	0	0	0	0	0	0	0	0	0	0	0	0	0	0	0	0	0	0	0
4691	Ncl;NCL	0	0	0	0	1	0	0	0	0	0	0	0	0	0	0	0	0	0	0	0	0	0	0	0	0	0	0
387496	RASL11A;Rasl11a	0	1	0	0	0	0	0	0	0	0	0	0	0	0	0	0	0	0	0	0	0	0	0	0	0	0	0
10221	Trib1;TRIB1	0	0	0	1	0	0	0	0	0	1	0	0	0	0	0	0	0	0	0	0	1	0	1	0	0	0	0
6856	SYPL1;Sypl	0	0	1	0	0	0	0	0	0	0	0	0	0	0	0	0	0	0	0	0	0	0	0	0	0	0	0
23237	Arc;ARC	0	0	0	1	0	0	0	0	0	0	0	0	0	0	0	0	0	0	1	0	0	0	0	0	0	0	0
7086	Tkt;TKT	0	0	1	0	0	0	0	1	0	0	0	0	0	0	0	0	0	0	0	0	0	0	0	0	0	0	0
3801	KIFC3;Kifc3	0	1	0	0	0	0	0	0	0	0	0	0	0	0	0	0	0	0	0	0	0	0	0	0	0	0	0
3308	Hspa4;HSPA4	0	0	1	0	0	0	0	0	0	0	0	0	0	0	0	0	0	0	0	0	0	0	0	0	0	0	0
7539	Zfp37;ZFP37	1	0	0	0	0	0	0	0	0	0	0	0	0	0	0	0	0	0	0	0	0	0	0	0	0	0	0
23135	KDM6B;Kdm6b	0	1	0	0	0	0	1	0	0	0	0	0	0	0	0	0	0	0	0	0	0	0	0	0	0	1	0
55293	UEVLD;Uevld	0	0	1	0	0	0	0	0	0	0	0	0	0	0	0	0	0	0	0	0	0	0	0	0	0	0	0
9533	POLR1C;Polr1c	0	0	1	0	0	0	0	0	0	0	0	0	0	0	0	0	0	0	0	0	0	0	0	0	0	0	0
5298	PI4KB;Pi4kb	0	0	1	0	0	0	0	0	0	0	0	0	0	0	0	0	0	0	0	0	0	0	0	0	0	0	0
9604	Rnf14;RNF14	0	0	1	0	0	0	0	0	0	1	0	0	0	0	0	0	0	0	0	0	0	0	0	0	0	0	0
6173	Rpl36a;RPL36A	0	0	0	0	0	1	0	0	0	0	0	0	0	0	0	0	0	0	0	0	0	0	0	0	0	0	0
9416	Ddx23;DDX23	0	0	0	0	1	0	1	0	0	0	0	1	0	0	0	0	0	0	0	0	0	0	0	0	0	0	0
54894	Rnf43;RNF43	0	0	0	1	0	0	0	0	0	0	0	0	0	0	0	0	0	0	0	0	0	0	0	0	0	0	0
79576	NKAP;Nkap	0	0	0	0	0	1	1	0	0	0	0	0	0	0	0	0	0	0	0	0	0	0	0	0	0	1	0
8803	Sucla2;SUCLA2	0	0	1	0	0	0	0	1	0	0	0	0	0	0	0	0	0	0	0	0	0	0	0	0	0	0	0
25831	Hectd1;HECTD1	0	0	0	0	1	0	0	0	0	0	0	0	0	0	0	1	0	0	0	1	1	0	0	0	0	0	0
110806290	Myocos	0	0	1	0	0	0	0	0	0	0	0	0	0	0	0	0	0	0	0	0	0	0	0	0	0	0	0
3416	IDE;Ide	0	1	0	0	0	0	0	0	0	0	0	0	0	0	0	0	0	0	0	0	0	0	0	0	0	0	0
5576	PRKAR2A;Prkar2a	0	1	0	0	0	0	0	0	0	0	0	0	0	0	0	0	0	0	0	0	0	0	0	0	0	0	0
284069	Fam171a2;FAM171A2	0	0	0	0	1	0	0	0	0	0	0	0	0	0	0	0	0	0	0	0	0	0	0	0	0	0	0
29087	Thyn1;THYN1	0	0	0	0	1	0	0	0	0	0	0	0	0	0	0	0	0	0	0	0	0	0	0	0	0	0	0
26279	PLA2G2D;Pla2g2d	0	0	0	1	0	0	0	0	0	0	0	0	0	0	0	0	0	0	0	0	0	0	0	0	0	0	0
26809	Snord42a	0	0	0	1	0	0	0	0	0	0	0	0	0	0	0	0	0	0	0	0	0	0	0	0	0	0	0
55069	Tmem248;TMEM248	0	0	0	1	0	0	0	0	0	0	0	0	0	0	0	0	0	0	0	0	0	0	0	0	0	0	0
4218	RAB8A;Rab8a	0	0	1	0	0	0	0	0	0	0	0	0	0	0	0	0	0	0	0	0	0	0	1	0	0	0	0
57666	Fbrsl1;FBRSL1	0	1	0	0	0	0	0	0	0	0	0	0	0	0	0	0	0	0	0	0	0	0	0	0	0	0	0
50511	Sycp3;SYCP3	0	0	0	0	1	0	1	0	0	0	0	0	0	0	0	0	0	0	0	0	0	0	0	0	0	0	0
2263	Fgfr2;FGFR2	0	0	0	1	0	0	0	0	0	0	0	0	0	0	0	1	0	0	1	1	0	0	1	0	0	0	0
9338	Tceal1;TCEAL1	0	0	1	0	0	0	0	0	0	0	0	0	0	0	0	0	0	0	0	0	0	0	0	0	0	0	0
998	CDC42;Cdc42	0	0	1	0	0	0	0	0	0	0	0	0	0	1	0	1	1	0	1	0	0	0	1	0	0	0	0
1953	MEGF6;Megf6	0	0	0	0	0	1	0	0	0	0	0	0	0	0	0	0	0	0	0	0	0	0	0	0	0	0	0
81575	APOLD1;Apold1	0	0	0	1	0	0	0	0	0	0	0	0	0	0	0	0	0	0	0	0	0	0	0	0	0	0	0
2302	FOXJ1;Foxj1	0	0	1	0	0	0	0	0	0	0	0	0	0	0	0	0	0	0	1	0	0	0	0	0	0	0	0
64419	Mtmr14;MTMR14	0	0	0	1	0	0	0	1	0	0	0	0	0	0	1	0	0	0	0	0	0	0	0	0	0	0	0
3659	IRF1;Irf1	0	1	0	0	0	0	0	0	0	0	0	0	0	0	0	0	0	0	0	0	0	0	0	0	0	0	0
5687	Psma6;PSMA6	0	0	0	0	1	0	0	0	0	1	0	0	0	0	0	0	0	1	0	0	0	0	0	0	0	0	0
10766	TOB2;Tob2	0	1	0	0	0	0	0	0	0	1	0	0	0	0	0	0	0	0	0	0	0	1	0	0	0	0	0
1345	Cox6c;COX6C	0	0	0	0	1	0	0	1	0	0	0	0	0	0	0	0	0	0	0	0	0	0	0	0	0	0	0
8674	VAMP4;Vamp4	0	0	1	0	0	0	0	0	0	0	0	0	0	0	0	0	0	0	0	0	0	0	0	0	0	0	0
26053	Auts2;AUTS2	1	0	0	0	0	0	1	0	0	0	0	0	0	0	0	0	0	0	0	0	0	0	0	0	0	0	0
128239	IQGAP3;Iqgap3	0	0	0	1	0	0	0	0	0	0	0	0	0	0	0	0	0	0	1	0	0	0	1	0	0	0	0
57621	Zbtb2;ZBTB2	0	1	0	0	0	0	0	0	0	0	0	0	0	0	0	0	0	0	0	0	0	0	0	0	0	0	0
27076	LYPD3;Lypd3	0	0	1	0	0	0	0	0	0	0	0	0	0	0	0	0	0	0	0	0	0	0	0	0	0	0	0
8293	SERF1A;Serf1	0	0	0	0	1	0	0	0	0	0	0	0	0	0	0	0	0	0	0	0	0	0	0	0	0	0	0
26037	Sipa1l1;SIPA1L1	1	0	0	0	0	0	0	0	0	0	0	0	0	0	0	0	0	0	0	0	0	0	0	0	0	0	0
9258	MFHAS1;Mfhas1	0	1	0	0	0	0	0	0	0	0	0	0	0	0	0	0	0	0	0	0	0	0	0	0	0	0	0
54884	Retsat;RETSAT	0	0	0	1	0	0	0	0	0	0	0	0	0	0	0	0	0	0	0	0	0	0	0	0	0	0	0
64324	NSD1;Nsd1	1	0	0	0	0	0	1	0	0	1	0	0	0	1	0	0	0	0	0	0	0	0	0	0	0	0	0
5926	Arid4a	0	0	0	0	0	1	1	0	0	0	1	0	0	0	0	1	0	0	0	0	0	0	0	0	0	0	0
10973	Ascc3;ASCC3	1	0	0	0	0	0	0	0	0	0	0	0	0	0	0	0	0	0	0	0	0	0	0	0	1	0	0
197350	CASP16P;Casp16	0	1	0	0	0	0	0	0	0	0	0	0	0	0	0	0	0	0	0	0	0	0	0	0	0	0	0
2904	Grin2b;GRIN2B	1	0	0	0	0	0	0	0	0	0	0	0	0	0	0	0	0	0	0	0	0	0	0	0	0	0	0
128637	Tbc1d20;TBC1D20	0	1	0	0	0	0	0	0	0	0	0	0	0	0	0	0	0	0	0	0	0	0	0	0	0	0	0
55715	DOK4;Dok4	1	0	0	0	0	0	0	0	0	0	0	0	0	0	0	0	0	0	0	0	0	0	0	0	0	0	0
406951	Mir16-2	0	0	1	0	0	0	0	0	0	0	0	0	0	0	0	0	0	0	0	0	0	0	0	0	0	0	0
64599	GIGYF1;Gigyf1	0	1	0	0	0	0	0	0	0	0	0	0	0	0	0	0	0	0	0	0	0	0	0	0	0	0	0
196294	IMMP1L;Immp1l	0	0	0	0	1	0	0	0	0	0	0	0	0	0	0	0	0	0	0	0	0	0	0	0	0	0	0
83892	KCTD10;Kctd10	0	1	0	0	0	0	0	0	0	0	0	0	0	0	0	0	0	0	0	0	0	0	0	0	0	0	0
85352	Shisal1;SHISAL1	1	0	0	0	0	0	0	0	0	0	0	0	0	0	0	0	0	0	0	0	0	0	0	0	0	0	0
10302	Snapc5;SNAPC5	0	0	0	0	1	0	0	0	0	0	0	0	0	0	0	0	0	0	0	0	0	0	0	0	0	0	0
875	Cbs;CBS	0	1	0	0	0	0	0	0	0	0	0	0	0	0	0	0	0	0	0	0	0	0	0	0	0	0	0
3177	Slc29a2;SLC29A2	0	1	0	0	0	0	0	0	0	0	0	0	0	0	0	0	0	0	0	0	0	0	0	0	0	0	0
10110	Sgk2;SGK2	0	0	0	0	1	0	0	0	0	0	0	0	0	0	0	0	0	0	0	0	0	0	0	0	0	0	0
11261	CHP1;Chp1	0	0	1	0	0	0	0	0	0	0	0	0	0	0	0	0	0	0	0	0	0	0	0	0	0	0	0
84100	Arl6;ARL6	0	0	1	0	0	0	0	0	0	0	0	0	0	0	0	0	0	0	0	0	0	0	0	0	0	0	0
9126	Smc3;SMC3	0	0	0	0	0	1	1	0	0	0	0	0	0	0	0	0	0	1	0	0	0	0	0	0	1	0	0
613	BCR;Bcr	1	0	0	0	0	0	0	0	0	0	0	0	0	0	0	0	0	0	0	0	0	0	0	0	0	0	0
83546	RTBDN;Rtbdn	1	0	0	0	0	0	0	0	0	0	0	0	0	0	0	0	0	0	0	0	0	0	0	0	0	0	0
4779	NFE2L1;Nfe2l1	0	0	0	1	0	0	0	0	0	0	0	0	0	0	0	0	0	0	0	0	0	0	0	0	0	0	0
2923	PDIA3;Pdia3	0	0	0	0	1	0	0	0	0	0	0	0	0	0	0	0	0	0	0	0	0	0	0	0	0	0	0
128209	Klf17;KLF17	0	0	0	1	0	0	0	0	0	0	0	0	0	0	0	0	0	0	0	0	0	0	0	0	0	0	0
84000	TMPRSS13;Tmprss13	0	0	1	0	0	0	0	0	0	0	0	0	0	0	0	0	0	0	0	0	0	0	0	0	0	0	0
389668	XKR9;Xkr9	0	0	1	0	0	0	0	0	0	0	0	0	0	0	0	0	0	0	0	0	0	0	0	0	0	0	0
60495	HPSE2;Hpse2	1	0	0	0	0	0	0	0	0	0	0	0	0	0	0	0	0	0	0	0	0	0	0	0	0	0	0
4148	MATN3;Matn3	0	0	1	0	0	0	0	0	0	0	0	0	0	0	0	0	0	0	0	0	0	0	0	0	0	0	0
5885	RAD21;Rad21	0	0	0	0	1	0	1	0	0	0	0	0	0	0	0	0	0	1	0	0	0	0	0	0	0	0	0
8030	CCDC6;Ccdc6	0	1	0	0	0	0	0	0	0	0	0	0	0	0	0	0	0	0	0	0	0	0	0	0	0	0	0
89796	NAV1;Nav1	1	0	0	0	0	0	0	0	0	0	0	0	0	0	0	0	0	0	0	0	0	0	0	0	0	0	0
6595	SMARCA2;Smarca2	0	0	0	0	0	1	1	0	0	0	0	0	0	0	0	0	0	0	0	0	0	0	0	0	1	0	0
55215	Fanci;FANCI	0	0	0	0	1	0	0	0	0	0	0	0	0	0	0	0	0	0	0	0	0	0	0	0	0	0	0
10551	Agr2;AGR2	0	1	0	0	0	0	0	0	0	0	0	0	0	0	0	0	0	0	0	0	0	0	0	0	0	0	0
23164	MPRIP;Mprip	1	0	0	0	0	0	0	0	0	0	0	0	0	0	0	0	0	0	0	0	0	0	0	0	0	0	0
85406	DNAJC14;Dnajc14	1	0	0	0	0	0	0	0	0	0	0	0	0	0	0	0	0	0	0	0	0	0	0	0	0	0	0
51363	Chst15;CHST15	1	0	0	0	0	0	0	0	0	0	0	0	0	0	0	0	0	0	0	0	0	0	0	0	0	0	0
2184	Fah;FAH	0	0	0	1	0	0	0	0	0	0	0	0	0	0	0	0	0	0	0	0	0	0	0	0	0	0	0
2186	BPTF;Bptf	1	0	0	0	0	0	1	0	0	0	0	0	0	0	0	0	0	0	0	1	0	0	0	0	1	0	0
55534	Maml3;MAML3	1	0	0	0	0	0	0	0	0	0	0	0	0	0	0	0	0	0	0	0	0	0	0	0	0	0	0
135228	Cd109;CD109	0	0	0	1	0	0	0	0	0	0	0	0	0	0	0	0	0	0	0	0	0	1	0	0	0	0	0
152573	SHISA3;Shisa3	0	0	0	0	1	0	0	0	0	0	0	0	0	0	0	0	0	0	0	0	0	0	0	0	0	0	0
2678	GGT1;Ggt1	0	0	1	0	0	0	0	0	0	0	0	0	0	0	0	0	0	0	0	0	0	0	0	0	0	0	0
6169	Rpl38;RPL38	0	1	0	0	0	0	0	0	0	0	0	0	0	0	0	0	0	0	0	0	0	0	0	0	0	0	0
7216	Tro;TRO	1	0	0	0	0	0	0	0	0	0	0	0	0	0	0	0	0	0	0	0	0	0	0	0	0	0	0
1965	Eif2s1;EIF2S1	0	0	1	0	0	0	0	0	0	0	0	0	0	0	0	0	0	0	0	0	0	0	0	0	0	0	0
5054	Serpine1;SERPINE1	0	0	0	1	0	0	0	0	0	0	0	0	0	0	0	0	0	0	0	0	0	0	0	0	0	0	0
29089	Ube2t;UBE2T	0	0	0	0	0	1	1	0	0	0	0	0	0	0	0	0	0	0	0	0	0	0	0	0	0	0	0
3594	Il12rb1;IL12RB1	0	0	1	0	0	0	0	0	0	0	0	0	0	0	0	0	0	0	0	0	0	0	0	0	0	0	0
84085	FBXO30;Fbxo30	0	1	0	0	0	0	0	0	0	0	0	0	0	0	0	0	0	0	0	0	0	0	0	0	0	0	0
9429	ABCG2;Abcg2	0	0	0	0	0	1	0	0	0	0	0	0	0	0	0	0	0	0	0	0	0	0	0	0	0	0	0
28984	RGCC;Rgcc	0	1	0	0	0	0	0	0	0	0	0	0	0	0	0	0	0	0	0	0	0	0	0	0	0	0	0
57169	ZNFX1;Znfx1	0	1	0	0	0	0	1	0	0	0	0	0	0	0	0	0	0	0	0	0	0	0	0	0	0	0	0
7704	ZBTB16;Zbtb16	1	0	0	0	0	0	0	0	1	1	0	0	0	0	0	1	1	0	0	0	0	0	0	0	0	0	0
8692	Hyal2;HYAL2	0	1	0	0	0	0	0	0	0	0	0	0	0	0	0	0	0	0	0	0	0	0	0	0	0	0	0
55245	UQCC1;Uqcc1	0	0	0	0	1	0	0	1	0	0	0	0	0	0	0	0	0	0	0	0	0	0	0	0	0	0	0
148479	Phf13;PHF13	0	1	0	0	0	0	1	0	0	0	0	0	0	0	0	0	0	0	0	0	0	0	0	0	0	0	0
1959	EGR2;Egr2	0	0	0	1	0	0	1	0	0	1	0	0	0	0	0	0	1	0	0	0	0	0	0	0	0	0	0
23168	Rtf1;RTF1	0	0	0	0	0	1	0	0	0	0	0	0	0	0	0	0	0	0	0	0	0	0	0	0	0	0	0
79624	Armt1;ARMT1	0	0	0	0	1	0	0	0	0	0	0	0	0	0	0	0	0	0	0	0	0	0	0	0	0	0	0
83549	Uck1;UCK1	0	0	0	0	1	0	0	0	0	0	0	0	0	0	0	0	0	0	0	0	0	0	0	0	0	0	0
9948	Wdr1;WDR1	0	0	1	0	0	0	0	0	0	0	0	0	0	0	0	1	0	0	1	0	0	0	0	0	0	0	0
51341	ZBTB7A;Zbtb7a	1	0	0	0	0	0	1	0	1	1	0	0	0	1	0	1	0	0	0	0	0	0	0	0	0	0	0
89848	Fchsd1;FCHSD1	0	1	0	0	0	0	0	0	0	0	0	0	0	0	0	0	0	0	0	0	0	0	0	0	0	0	0
57459	GATAD2B;Gatad2b	1	0	0	0	0	0	1	0	0	0	1	0	0	0	0	0	0	0	0	0	0	0	0	1	1	1	0
64708	Cops7b;COPS7B	0	0	0	0	0	1	0	0	0	0	0	0	0	0	0	0	0	0	0	0	0	0	0	0	0	0	0
6446	Sgk1;SGK1	0	0	0	1	0	0	0	0	0	0	0	0	0	0	0	0	0	0	0	0	0	0	0	0	0	0	0
79139	Derl1;DERL1	0	1	0	0	0	0	0	0	0	0	0	0	0	0	0	0	0	0	0	0	0	0	0	0	0	0	0
55035	Nol8;NOL8	0	0	0	0	0	1	0	0	0	0	0	0	0	0	0	0	0	0	0	0	0	0	0	0	0	0	0
220972	Marchf8;MARCHF8	0	0	0	1	0	0	0	0	0	0	0	0	0	0	0	0	0	0	0	0	0	0	0	0	0	0	0
9648	Gcc2;GCC2	0	0	0	0	0	1	0	0	0	0	0	0	0	0	0	0	0	0	0	0	0	0	0	0	0	0	0
1026	CDKN1A;Cdkn1a	0	1	0	0	0	0	0	0	0	0	0	0	0	0	0	0	0	0	0	0	0	0	0	0	0	0	0
10198	Mphosph9;MPHOSPH9	1	0	0	0	0	0	0	0	0	0	0	0	0	0	0	0	0	0	0	0	0	0	0	0	0	0	0
54	ACP5;Acp5	0	0	1	0	0	0	0	0	0	0	0	0	0	0	0	0	0	0	0	0	0	0	0	0	0	0	0
4719	NDUFS1;Ndufs1	0	0	1	0	0	0	0	1	0	0	0	0	0	0	0	0	0	0	0	0	0	0	0	0	0	0	0
5160	PDHA1;Pdha1	0	0	1	0	0	0	0	1	0	0	0	0	0	0	0	0	0	0	0	0	0	0	0	0	0	0	0
1850	DUSP8;Dusp8	0	1	0	0	0	0	0	0	0	0	0	0	0	0	1	0	0	0	0	0	0	0	1	0	0	0	0
79990	Plekhh3;PLEKHH3	0	0	0	1	0	0	0	0	0	0	0	0	0	0	0	0	0	0	0	0	0	0	0	0	0	0	0
27069	Ghitm;GHITM	0	0	0	0	1	0	0	1	0	0	0	0	0	0	0	0	0	0	0	0	0	0	0	0	0	0	0
10912	Gadd45g;GADD45G	0	0	0	1	0	0	0	0	0	0	0	0	0	0	0	0	0	0	0	0	0	0	0	0	0	0	0
148266	ZNF569;Zfp74	0	0	0	0	0	1	0	0	0	0	0	0	0	0	0	0	0	0	0	0	0	0	0	0	0	0	0
11070	Tmem115;TMEM115	0	1	0	0	0	0	0	0	0	0	0	0	0	0	0	0	0	0	0	0	0	0	0	0	0	0	0
2770	GNAI1;Gnai1	0	0	1	0	0	0	0	0	0	0	0	0	0	0	0	0	0	0	0	0	0	0	0	0	0	0	0
9262	Stk17b;STK17B	0	0	0	1	0	0	0	0	0	0	0	0	0	0	0	0	0	0	0	0	0	0	0	0	0	0	0
4817	Nit1;NIT1	0	0	1	0	0	0	0	0	0	0	0	0	0	0	0	0	0	0	0	0	0	0	0	0	0	0	0
3337	Dnajb1;DNAJB1	0	0	0	1	0	0	0	0	0	0	0	0	0	0	0	0	0	0	0	0	0	0	0	0	0	0	0
84286	Tmem175;TMEM175	0	0	0	0	1	0	0	0	0	0	0	0	0	0	0	0	0	0	0	0	0	0	0	0	0	0	0
2033	Ep300;EP300	1	0	0	0	0	0	1	0	1	1	1	0	0	1	0	1	0	0	0	0	0	0	0	0	0	1	0
1843	DUSP1;Dusp1	0	0	0	1	0	0	0	0	0	0	0	0	0	0	1	0	0	0	0	0	0	0	1	0	0	0	0
54890	Alkbh5;ALKBH5	0	1	0	0	0	0	0	0	0	0	0	0	0	0	0	0	0	0	0	0	0	0	0	0	0	0	0
3344	Foxn2;FOXN2	0	0	0	1	0	0	0	0	0	0	0	0	0	0	0	0	0	0	0	0	0	0	0	0	0	0	0
6397	Sec14l1;SEC14L1	0	1	0	0	0	0	0	0	0	0	0	0	0	0	0	0	0	0	0	0	0	0	0	0	0	0	0
144699	FBXL14;Fbxl14	0	1	0	0	0	0	0	0	0	0	0	0	0	0	0	0	0	0	0	0	0	0	0	0	0	0	0
64902	AGXT2;Agxt2	0	0	1	0	0	0	0	0	0	0	0	0	0	0	0	0	0	0	0	0	0	0	0	0	0	0	0
8751	ADAM15;Adam15	0	0	0	0	1	0	0	0	0	0	0	0	0	0	0	0	0	0	0	0	0	0	0	0	0	0	0
1958	EGR1;Egr1	0	0	0	1	0	0	1	0	1	0	0	0	0	1	0	1	0	0	0	0	0	1	1	0	0	0	0
167359	NIM1K;Nim1k	1	0	0	0	0	0	0	0	0	0	0	0	0	0	0	0	0	0	0	0	0	0	0	0	0	0	0
9686	Vgll4;VGLL4	0	1	0	0	0	0	0	0	0	0	0	0	0	0	0	0	0	0	0	0	0	0	0	0	0	0	0
56101	Pcdhgb5	1	0	0	0	0	0	0	0	0	0	0	0	0	0	0	0	0	0	0	0	0	0	0	0	0	0	0
54867	TMEM214;Tmem214	1	0	0	0	0	0	0	0	0	0	0	0	0	0	0	0	0	0	0	0	0	0	0	0	0	0	0
10436	Emg1	0	0	0	0	0	1	0	0	0	0	0	0	0	0	0	0	0	0	0	1	0	0	0	0	0	0	0
9777	TM9SF4;Tm9sf4	1	0	0	0	0	0	0	0	0	0	0	0	0	0	0	0	0	0	0	0	0	0	0	0	0	0	0
23013	SPEN;Spen	0	1	0	0	0	0	0	0	0	1	0	0	0	0	0	0	0	0	0	0	0	0	0	0	0	0	0
3983	ABLIM1;Ablim1	0	1	0	0	0	0	0	0	0	0	0	0	0	0	0	0	0	0	0	0	0	0	0	0	0	0	0
199953	TMEM201;Tmem201	0	1	0	0	0	0	0	0	0	0	0	0	0	0	0	0	0	0	0	0	0	0	0	0	0	0	0
56252	YLPM1;Ylpm1	1	0	0	0	0	0	0	0	0	0	0	0	0	0	0	0	0	0	0	0	0	0	0	0	0	0	0
5289	PIK3C3;Pik3c3	0	0	0	0	1	0	0	0	0	0	0	0	0	0	0	0	0	0	0	0	0	0	0	0	0	0	0
55704	Ccdc88a;CCDC88A	0	0	0	0	0	1	0	0	0	0	0	0	0	0	0	0	1	0	0	0	0	0	1	0	0	0	0
64651	CSRNP1;Csrnp1	0	1	0	0	0	0	0	0	0	0	0	0	0	0	0	0	0	0	0	0	0	0	0	0	0	0	0
4891	SLC11A2;Slc11a2	0	0	0	1	0	0	0	0	0	0	0	0	0	0	0	0	0	0	0	0	0	0	0	0	0	0	0
1824	DSC2;Dsc2	0	0	0	0	1	0	0	0	0	0	0	0	0	0	0	0	0	0	0	0	0	0	0	0	0	0	0
7150	Top1;TOP1	0	0	0	0	0	1	1	0	0	0	0	0	0	0	0	0	0	0	0	0	0	0	0	0	0	0	0
25890	ABI3BP;Abi3bp	0	0	0	0	1	0	0	0	0	0	0	0	0	0	0	0	0	0	0	0	0	0	0	0	0	0	0
5013	OTX1;Otx1	0	1	0	0	0	0	0	0	0	0	0	0	0	0	0	0	0	0	0	0	0	0	0	0	0	0	0
6767	St13;ST13	0	0	0	0	1	0	0	0	0	0	0	0	0	0	0	0	0	0	0	0	0	0	0	0	0	0	0
23038	WDTC1;Wdtc1	1	0	0	0	0	0	0	0	0	0	0	0	0	1	0	0	0	0	0	1	0	0	0	1	1	0	0
9683	N4bp1;N4BP1	1	0	0	0	0	0	0	0	0	0	0	0	0	0	0	0	0	0	0	0	0	0	0	0	0	0	0
5708	Psmd2;PSMD2	0	0	0	0	1	0	0	0	0	0	0	0	0	0	0	0	0	0	0	0	0	0	0	0	0	0	0
55789	Depdc1b;DEPDC1B	0	0	0	0	0	1	0	0	0	0	0	0	0	0	0	0	0	0	0	0	0	0	0	0	0	0	0
9465	Akap7;AKAP7	0	0	0	0	0	1	0	0	0	0	0	0	0	0	0	0	0	0	0	0	0	0	0	0	0	0	0
1788	Dnmt3a;DNMT3A	1	0	0	0	0	0	1	0	0	1	1	0	0	0	0	0	0	1	0	0	0	0	0	1	0	0	0
203328	SUSD3;Susd3	0	0	0	0	1	0	0	0	0	0	0	0	0	0	0	0	0	0	0	0	0	0	0	0	0	0	0
10670	Rraga;RRAGA	0	0	1	0	0	0	0	0	0	0	0	0	0	0	0	0	0	0	0	0	0	0	0	0	0	0	0
65117	Rsrc2;RSRC2	0	0	0	0	0	1	0	0	0	0	0	0	0	0	0	0	0	0	0	0	0	0	0	0	0	0	0
4946	Oaz1;OAZ1	0	0	1	0	0	0	0	0	0	0	0	0	0	0	0	0	0	0	0	0	0	0	0	0	0	0	0
80777	CYB5B;Cyb5b	0	0	0	1	0	0	0	0	0	0	0	0	0	0	0	0	0	0	0	0	0	0	0	0	0	0	0
4153	Mbl2;MBL2	0	0	0	1	0	0	0	0	0	0	0	0	0	0	0	0	0	0	0	0	0	0	0	0	0	0	0
1316	KLF6;Klf6	0	0	0	1	0	0	0	0	0	0	0	0	0	0	0	0	0	0	0	0	0	0	0	0	0	0	0
23644	EDC4;Edc4	0	1	0	0	0	0	0	0	0	0	0	0	0	0	0	0	0	0	0	0	0	0	0	0	0	0	0
54434	SSH1;Ssh1	0	1	0	0	0	0	0	0	0	0	0	0	0	0	1	0	0	0	0	0	0	1	0	0	0	0	0
10921	RNPS1;Rnps1	0	1	0	0	0	0	0	0	0	0	0	0	0	0	0	0	0	0	0	0	0	0	0	0	0	0	0
55591	Vezt;VEZT	1	0	0	0	0	0	0	0	0	0	0	0	0	0	0	0	0	0	0	0	0	0	0	0	0	0	0
4537	mt-Nd3	0	1	0	0	0	0	0	0	0	0	0	0	0	0	0	0	0	0	0	0	0	0	0	0	0	0	0
5869	Rab5b;RAB5B	0	0	1	0	0	0	0	0	0	0	0	0	0	0	0	0	0	0	0	0	0	0	0	0	0	0	0
55740	Enah;ENAH	0	1	0	0	0	0	0	0	0	0	0	0	0	0	0	0	0	0	0	0	0	0	0	0	0	0	0
1417	Crybb3;CRYBB3	1	0	0	0	0	0	0	0	0	0	0	0	0	0	0	0	0	0	0	0	0	0	0	0	0	0	0
339977	LRRC66;Lrrc66	0	0	1	0	0	0	0	0	0	0	0	0	0	0	0	0	0	0	0	0	0	0	0	0	0	0	0
8125	Anp32a;ANP32A	1	0	0	0	0	0	0	0	0	0	0	0	0	0	0	0	0	0	0	0	0	0	0	0	0	0	0
57787	MARK4;Mark4	1	0	0	0	0	0	0	0	0	0	0	0	0	0	0	0	0	0	0	0	0	0	0	0	0	0	0
80824	DUSP16;Dusp16	0	0	0	1	0	0	0	0	0	0	0	0	0	0	1	0	0	0	0	0	0	0	1	0	0	0	0
163126	EID2;Eid2	0	0	1	0	0	0	0	0	0	0	0	0	0	0	0	0	0	0	0	0	0	0	0	0	0	0	0
8818	DPM2;Dpm2	1	0	0	0	0	0	0	0	0	0	0	0	0	0	0	0	0	0	0	0	0	0	0	0	0	0	0
546	ATRX;Atrx	0	0	0	0	0	1	1	0	0	0	1	0	0	1	0	0	1	0	0	0	0	0	0	1	1	1	0
80726	IQCN;Iqcn	0	1	0	0	0	0	0	0	0	0	0	0	0	0	0	0	0	0	0	0	0	0	0	0	0	0	0
26135	Serbp1;SERBP1	0	0	0	0	0	1	0	0	0	0	0	0	0	0	0	0	0	0	0	0	0	0	0	0	0	0	0
51805	COQ3;Coq3	0	0	0	0	1	0	0	0	0	0	0	0	0	0	0	0	0	0	0	0	0	0	0	0	0	0	0
64837	KLC2;Klc2	0	0	1	0	0	0	0	0	0	0	0	0	0	0	0	0	0	0	0	0	0	0	0	0	0	0	0
2827	GPR3;Gpr3	0	1	0	0	0	0	0	0	0	0	0	0	0	0	0	0	0	0	0	0	0	0	0	0	0	0	0
29117	Brd7;BRD7	0	0	0	0	0	1	1	0	0	0	1	0	0	0	0	0	0	1	0	0	0	0	0	0	1	0	0
114786	Xkr4;XKR4	1	0	0	0	0	0	0	0	0	0	0	0	0	0	0	0	0	0	0	0	0	0	0	0	0	0	0
7044	LEFTY2;Lefty2	0	0	0	0	1	0	0	0	0	0	0	0	0	0	0	0	0	0	0	0	0	0	0	0	0	0	0
22800	Rras2;RRAS2	0	0	0	0	1	0	0	0	0	0	0	0	0	0	0	0	0	0	0	0	0	0	0	0	0	0	0
442213	Ptchd4;PTCHD4	1	0	0	0	0	0	0	0	0	0	0	0	0	0	0	0	0	0	0	0	0	0	0	0	0	0	0
23253	ANKRD12;Ankrd12	0	0	0	0	0	1	0	0	0	0	0	0	0	0	0	0	0	0	0	0	0	0	0	0	0	0	0
144363	ETFRF1;Etfrf1	0	0	1	0	0	0	0	0	0	0	0	0	0	0	0	0	0	0	0	0	0	0	0	0	0	0	0
8968	H3c7	0	0	0	0	1	0	1	0	0	0	0	0	0	0	0	0	0	0	0	0	0	0	0	0	0	0	0
60592	Scoc;SCOC	0	0	0	0	1	0	0	0	0	0	0	0	0	0	0	0	0	0	0	0	0	0	0	0	0	0	0
11143	KAT7;Kat7	1	0	0	0	0	0	1	0	0	0	1	0	0	0	0	1	0	0	0	0	0	0	0	0	0	0	0
4953	ODC1;Odc1	0	0	0	1	0	0	0	0	0	0	0	0	0	0	0	0	0	0	0	0	0	0	0	0	0	0	0

## Sheet: Enrichment
GroupID	Category	Term	Description	LogP	Log(q-value)	Genes	Symbols	InTerm_InList
1_Summary	GO Biological Processes	GO:0006325	chromatin organization	-11.7517	-7.40476	546,1108,1788,2033,2186,2879,5187,5885,5926,6595,6601,6602,7142,7150,7468,7528,7862,7874,7913,8864,8968,9416,10014,10269,10951,11143,11168,11335,22823,22933,23132,23135,29117,50511,51341,54815,55170,55791,55870,57169,57459,64324,79366,79831,80205,80312,80314,84656,92815,134145,148479,200424,339287,1051,1958,1959,2353,3280,4790,4841,7376,9126,10865,22806,22904,25836,26053,26057,29089,79576	ATRX,CHD4,DNMT3A,EP300,BPTF,GPX4,PER1,RAD21,ARID4A,SMARCA2,SMARCC2,SMARCD1,TNP2,TOP1,NSD2,YY1,BRPF1,USP7,DEK,PER2,H3C7,DDX23,HDAC5,ZMPSTE24,CBX1,KAT7,PSIP1,CBX3,MTF2,SIRT2,RAD54L2,KDM6B,BRD7,SYCP3,ZBTB7A,GATAD2A,PRMT6,LRIF1,ASH1L,ZNFX1,GATAD2B,NSD1,HMGN5,KDM8,CHD9,TET1,EPC1,GLYR1,H2AC25,ATPSCKMT,PHF13,TET3,MSL1,CEBPB,EGR1,EGR2,FOS,HES1,NFKB1,NONO,NR1H2,SMC3,ARID5A,IKZF3,SBNO2,NIPBL,AUTS2,ANKRD17,…	70/-
1_Member	GO Biological Processes	GO:0006325	chromatin organization	-11.7517	-7.40476	546,1108,1788,2033,2186,2879,5187,5885,5926,6595,6601,6602,7142,7150,7468,7528,7862,7874,7913,8864,8968,9416,10014,10269,10951,11143,11168,11335,22823,22933,23132,23135,29117,50511,51341,54815,55170,55791,55870,57169,57459,64324,79366,79831,80205,80312,80314,84656,92815,134145,148479,200424,339287	ATRX,CHD4,DNMT3A,EP300,BPTF,GPX4,PER1,RAD21,ARID4A,SMARCA2,SMARCC2,SMARCD1,TNP2,TOP1,NSD2,YY1,BRPF1,USP7,DEK,PER2,H3C7,DDX23,HDAC5,ZMPSTE24,CBX1,KAT7,PSIP1,CBX3,MTF2,SIRT2,RAD54L2,KDM6B,BRD7,SYCP3,ZBTB7A,GATAD2A,PRMT6,LRIF1,ASH1L,ZNFX1,GATAD2B,NSD1,HMGN5,KDM8,CHD9,TET1,EPC1,GLYR1,H2AC25,ATPSCKMT,PHF13,TET3,MSL1	53/673
1_Member	GO Biological Processes	GO:0006338	chromatin remodeling	-11.027	-6.98116	546,1108,1788,2033,2186,5187,5926,6595,6602,7468,7528,7862,7874,7913,8864,9416,10014,10269,11143,11168,11335,22823,22933,23135,29117,51341,55870,57459,64324,79831	ATRX,CHD4,DNMT3A,EP300,BPTF,PER1,ARID4A,SMARCA2,SMARCD1,NSD2,YY1,BRPF1,USP7,DEK,PER2,DDX23,HDAC5,ZMPSTE24,KAT7,PSIP1,CBX3,MTF2,SIRT2,KDM6B,BRD7,ZBTB7A,ASH1L,GATAD2B,NSD1,KDM8	30/540
1_Member	GO Molecular Functions	GO:0003682	chromatin binding	-9.35162	-5.70369	546,1051,1108,1788,1958,1959,2033,2353,3280,4790,4841,5187,5885,6595,6601,6602,7150,7376,7468,7528,9126,10865,10951,11335,22806,22823,22904,22933,23135,25836,26053,26057,29089,55170,55870,57459,64324,79366,79576,79831,84656,148479,339287	ATRX,CEBPB,CHD4,DNMT3A,EGR1,EGR2,EP300,FOS,HES1,NFKB1,NONO,PER1,RAD21,SMARCA2,SMARCC2,SMARCD1,TOP1,NR1H2,NSD2,YY1,SMC3,ARID5A,CBX1,CBX3,IKZF3,MTF2,SBNO2,SIRT2,KDM6B,NIPBL,AUTS2,ANKRD17,UBE2T,PRMT6,ASH1L,GATAD2B,NSD1,HMGN5,NKAP,KDM8,GLYR1,PHF13,MSL1	43/556
2_Summary	GO Biological Processes	GO:0006091	generation of precursor metabolites and energy	-8.4382	-4.99439	539,847,1345,1528,3419,4190,4700,4706,4711,4714,4719,4726,5160,6648,7086,8803,8864,9167,10063,23710,64080,55572,518,1633,51727,55312,28958,55245,22,5663,10131,10269,11335,27069,78988,3157,4354,5071,7417,55847,64419,1742,3742,3745,59284,116444	ATP5PO,CAT,COX6C,CYB5A,IDH3A,MDH1,NDUFA6,NDUFAB1,NDUFB5,NDUFB8,NDUFS1,NDUFS6,PDHA1,SOD2,TKT,SUCLA2,PER2,COX7A2L,COX17,GABARAPL1,RBKS,FOXRED1,ATP5MC3,DCK,CMPK1,RFK,COA3,UQCC1,ABCB7,PSEN1,TRAP1,ZMPSTE24,CBX3,GHITM,MRPL57,HMGCS1,MPP1,PRKN,VDAC2,CISD1,MTMR14,DLG4,KCNA6,KCNB1,CACNG7,GRIN3B	46/-
2_Member	GO Biological Processes	GO:0006091	generation of precursor metabolites and energy	-8.4382	-4.99439	539,847,1345,1528,3419,4190,4700,4706,4711,4714,4719,4726,5160,6648,7086,8803,8864,9167,10063,23710,64080	ATP5PO,CAT,COX6C,CYB5A,IDH3A,MDH1,NDUFA6,NDUFAB1,NDUFB5,NDUFB8,NDUFS1,NDUFS6,PDHA1,SOD2,TKT,SUCLA2,PER2,COX7A2L,COX17,GABARAPL1,RBKS	21/349
2_Member	GO Biological Processes	GO:0009060	aerobic respiration	-8.35657	-4.96391	539,847,1345,3419,4190,4700,4706,4711,4714,4719,4726,5160,8803,9167	ATP5PO,CAT,COX6C,IDH3A,MDH1,NDUFA6,NDUFAB1,NDUFB5,NDUFB8,NDUFS1,NDUFS6,PDHA1,SUCLA2,COX7A2L	14/145
2_Member	GO Biological Processes	GO:0045333	cellular respiration	-8.16561	-4.81871	539,847,1345,3419,4190,4700,4706,4711,4714,4719,4726,5160,6648,8803,9167	ATP5PO,CAT,COX6C,IDH3A,MDH1,NDUFA6,NDUFAB1,NDUFB5,NDUFB8,NDUFS1,NDUFS6,PDHA1,SOD2,SUCLA2,COX7A2L	15/176
2_Member	GO Biological Processes	GO:0015980	energy derivation by oxidation of organic compounds	-7.88165	-4.57614	539,847,1345,3419,4190,4700,4706,4711,4714,4719,4726,5160,6648,8803,8864,9167,23710	ATP5PO,CAT,COX6C,IDH3A,MDH1,NDUFA6,NDUFAB1,NDUFB5,NDUFB8,NDUFS1,NDUFS6,PDHA1,SOD2,SUCLA2,PER2,COX7A2L,GABARAPL1	17/243
2_Member	GO Cellular Components	GO:0098803	respiratory chain complex	-6.32457	-3.29989	1345,4700,4706,4711,4714,4719,4726,9167,55572	COX6C,NDUFA6,NDUFAB1,NDUFB5,NDUFB8,NDUFS1,NDUFS6,COX7A2L,FOXRED1	9/76
2_Member	GO Cellular Components	GO:0005746	mitochondrial respirasome	-6.17904	-3.21235	1345,4700,4706,4711,4714,4719,4726,9167,55572	COX6C,NDUFA6,NDUFAB1,NDUFB5,NDUFB8,NDUFS1,NDUFS6,COX7A2L,FOXRED1	9/79
2_Member	GO Cellular Components	GO:0005747	mitochondrial respiratory chain complex I	-6.06516	-3.14962	4700,4706,4711,4714,4719,4726,55572	NDUFA6,NDUFAB1,NDUFB5,NDUFB8,NDUFS1,NDUFS6,FOXRED1	7/42
2_Member	GO Cellular Components	GO:0030964	NADH dehydrogenase complex	-6.06516	-3.14962	4700,4706,4711,4714,4719,4726,55572	NDUFA6,NDUFAB1,NDUFB5,NDUFB8,NDUFS1,NDUFS6,FOXRED1	7/42
2_Member	GO Cellular Components	GO:0045271	respiratory chain complex I	-6.06516	-3.14962	4700,4706,4711,4714,4719,4726,55572	NDUFA6,NDUFAB1,NDUFB5,NDUFB8,NDUFS1,NDUFS6,FOXRED1	7/42
2_Member	GO Cellular Components	GO:0070469	respirasome	-5.82039	-2.98266	1345,4700,4706,4711,4714,4719,4726,9167,55572	COX6C,NDUFA6,NDUFAB1,NDUFB5,NDUFB8,NDUFS1,NDUFS6,COX7A2L,FOXRED1	9/87
2_Member	GO Cellular Components	GO:0098800	inner mitochondrial membrane protein complex	-5.81304	-2.98266	518,539,1345,4700,4706,4711,4714,4719,4726,9167,55572	ATP5MC3,ATP5PO,COX6C,NDUFA6,NDUFAB1,NDUFB5,NDUFB8,NDUFS1,NDUFS6,COX7A2L,FOXRED1	11/139
2_Member	GO Biological Processes	GO:0015986	proton motive force-driven ATP synthesis	-5.81104	-2.98266	518,539,4700,4706,4711,4714,4719,4726	ATP5MC3,ATP5PO,NDUFA6,NDUFAB1,NDUFB5,NDUFB8,NDUFS1,NDUFS6	8/65
2_Member	GO Cellular Components	GO:1990204	oxidoreductase complex	-5.77537	-2.95995	847,3419,4700,4706,4711,4714,4719,4726,5160,55572	CAT,IDH3A,NDUFA6,NDUFAB1,NDUFB5,NDUFB8,NDUFS1,NDUFS6,PDHA1,FOXRED1	10/113
2_Member	GO Biological Processes	GO:0046390	ribose phosphate biosynthetic process	-5.72041	-2.91758	518,539,1633,4700,4706,4711,4714,4719,4726,5160,7086,51727,55312	ATP5MC3,ATP5PO,DCK,NDUFA6,NDUFAB1,NDUFB5,NDUFB8,NDUFS1,NDUFS6,PDHA1,TKT,CMPK1,RFK	13/203
2_Member	GO Biological Processes	GO:0033108	mitochondrial respiratory chain complex assembly	-5.46029	-2.73664	4700,4706,4711,4714,4719,10063,28958,55245,55572	NDUFA6,NDUFAB1,NDUFB5,NDUFB8,NDUFS1,COX17,COA3,UQCC1,FOXRED1	9/96
2_Member	GO Biological Processes	GO:0019646	aerobic electron transport chain	-5.37825	-2.66482	1345,4700,4706,4711,4714,4719,4726,9167	COX6C,NDUFA6,NDUFAB1,NDUFB5,NDUFB8,NDUFS1,NDUFS6,COX7A2L	8/74
2_Member	GO Biological Processes	GO:0022904	respiratory electron transport chain	-5.24157	-2.59071	1345,4700,4706,4711,4714,4719,4726,6648,9167	COX6C,NDUFA6,NDUFAB1,NDUFB5,NDUFB8,NDUFS1,NDUFS6,SOD2,COX7A2L	9/102
2_Member	GO Biological Processes	GO:0006754	ATP biosynthetic process	-5.20511	-2.58474	518,539,4700,4706,4711,4714,4719,4726	ATP5MC3,ATP5PO,NDUFA6,NDUFAB1,NDUFB5,NDUFB8,NDUFS1,NDUFS6	8/78
2_Member	GO Biological Processes	GO:0042776	proton motive force-driven mitochondrial ATP synthesis	-5.19592	-2.58474	539,4700,4706,4711,4714,4719,4726	ATP5PO,NDUFA6,NDUFAB1,NDUFB5,NDUFB8,NDUFS1,NDUFS6	7/56
2_Member	GO Biological Processes	GO:0006119	oxidative phosphorylation	-5.17202	-2.57996	539,1345,4700,4706,4711,4714,4719,4726,9167	ATP5PO,COX6C,NDUFA6,NDUFAB1,NDUFB5,NDUFB8,NDUFS1,NDUFS6,COX7A2L	9/104
2_Member	GO Biological Processes	GO:0042773	ATP synthesis coupled electron transport	-5.16343	-2.57996	1345,4700,4706,4711,4714,4719,4726,9167	COX6C,NDUFA6,NDUFAB1,NDUFB5,NDUFB8,NDUFS1,NDUFS6,COX7A2L	8/79
2_Member	GO Biological Processes	GO:0042775	mitochondrial ATP synthesis coupled electron transport	-5.16343	-2.57996	1345,4700,4706,4711,4714,4719,4726,9167	COX6C,NDUFA6,NDUFAB1,NDUFB5,NDUFB8,NDUFS1,NDUFS6,COX7A2L	8/79
2_Member	GO Biological Processes	GO:0009260	ribonucleotide biosynthetic process	-5.12241	-2.55827	518,539,1633,4700,4706,4711,4714,4719,4726,5160,51727,55312	ATP5MC3,ATP5PO,DCK,NDUFA6,NDUFAB1,NDUFB5,NDUFB8,NDUFS1,NDUFS6,PDHA1,CMPK1,RFK	12/196
2_Member	GO Molecular Functions	GO:0015453	oxidoreduction-driven active transmembrane transporter activity	-5.09245	-2.55827	1528,4700,4711,4714,4719,4726,9167	CYB5A,NDUFA6,NDUFB5,NDUFB8,NDUFS1,NDUFS6,COX7A2L	7/58
2_Member	GO Biological Processes	GO:0006120	mitochondrial electron transport, NADH to ubiquinone	-5.06022	-2.54583	4700,4706,4711,4714,4719,4726	NDUFA6,NDUFAB1,NDUFB5,NDUFB8,NDUFS1,NDUFS6	6/39
2_Member	GO Cellular Components	GO:0019866	organelle inner membrane	-4.96104	-2.49713	22,518,539,1345,4700,4706,4711,4714,4719,4726,5663,9167,10131,10269,11335,27069,28958,55245,55572,78988	ABCB7,ATP5MC3,ATP5PO,COX6C,NDUFA6,NDUFAB1,NDUFB5,NDUFB8,NDUFS1,NDUFS6,PSEN1,COX7A2L,TRAP1,ZMPSTE24,CBX3,GHITM,COA3,UQCC1,FOXRED1,MRPL57	20/522
2_Member	GO Biological Processes	GO:0019693	ribose phosphate metabolic process	-4.95001	-2.49521	518,539,1633,3157,4354,4700,4706,4711,4714,4719,4726,5160,7086,8803,51727,55312	ATP5MC3,ATP5PO,DCK,HMGCS1,MPP1,NDUFA6,NDUFAB1,NDUFB5,NDUFB8,NDUFS1,NDUFS6,PDHA1,TKT,SUCLA2,CMPK1,RFK	16/353
2_Member	GO Cellular Components	GO:0098798	mitochondrial protein-containing complex	-4.93913	-2.48986	518,539,1345,3419,4700,4706,4711,4714,4719,4726,5160,9167,55572,78988	ATP5MC3,ATP5PO,COX6C,IDH3A,NDUFA6,NDUFAB1,NDUFB5,NDUFB8,NDUFS1,NDUFS6,PDHA1,COX7A2L,FOXRED1,MRPL57	14/276
2_Member	GO Biological Processes	GO:0009206	purine ribonucleoside triphosphate biosynthetic process	-4.81407	-2.38098	518,539,4700,4706,4711,4714,4719,4726	ATP5MC3,ATP5PO,NDUFA6,NDUFAB1,NDUFB5,NDUFB8,NDUFS1,NDUFS6	8/88
2_Member	GO Biological Processes	GO:0009145	purine nucleoside triphosphate biosynthetic process	-4.77785	-2.36545	518,539,4700,4706,4711,4714,4719,4726	ATP5MC3,ATP5PO,NDUFA6,NDUFAB1,NDUFB5,NDUFB8,NDUFS1,NDUFS6	8/89
2_Member	GO Biological Processes	GO:0009117	nucleotide metabolic process	-4.62311	-2.25848	518,539,1633,3157,4190,4354,4700,4706,4711,4714,4719,4726,5160,7086,8803,51727,55312,64080	ATP5MC3,ATP5PO,DCK,HMGCS1,MDH1,MPP1,NDUFA6,NDUFAB1,NDUFB5,NDUFB8,NDUFS1,NDUFS6,PDHA1,TKT,SUCLA2,CMPK1,RFK,RBKS	18/461
2_Member	GO Biological Processes	GO:0009201	ribonucleoside triphosphate biosynthetic process	-4.6037	-2.24538	518,539,4700,4706,4711,4714,4719,4726	ATP5MC3,ATP5PO,NDUFA6,NDUFAB1,NDUFB5,NDUFB8,NDUFS1,NDUFS6	8/94
2_Member	GO Biological Processes	GO:0022900	electron transport chain	-4.5535	-2.2066	1345,1528,4700,4706,4711,4714,4719,4726,6648,9167	COX6C,CYB5A,NDUFA6,NDUFAB1,NDUFB5,NDUFB8,NDUFS1,NDUFS6,SOD2,COX7A2L	10/155
2_Member	GO Cellular Components	GO:0005743	mitochondrial inner membrane	-4.52479	-2.19107	22,518,539,1345,4700,4706,4711,4714,4719,4726,5663,9167,10131,27069,28958,55245,55572,78988	ABCB7,ATP5MC3,ATP5PO,COX6C,NDUFA6,NDUFAB1,NDUFB5,NDUFB8,NDUFS1,NDUFS6,PSEN1,COX7A2L,TRAP1,GHITM,COA3,UQCC1,FOXRED1,MRPL57	18/469
2_Member	GO Biological Processes	GO:0006753	nucleoside phosphate metabolic process	-4.51267	-2.19107	518,539,1633,3157,4190,4354,4700,4706,4711,4714,4719,4726,5160,7086,8803,51727,55312,64080	ATP5MC3,ATP5PO,DCK,HMGCS1,MDH1,MPP1,NDUFA6,NDUFAB1,NDUFB5,NDUFB8,NDUFS1,NDUFS6,PDHA1,TKT,SUCLA2,CMPK1,RFK,RBKS	18/470
2_Member	GO Biological Processes	GO:0009259	ribonucleotide metabolic process	-4.47909	-2.17358	518,539,1633,3157,4354,4700,4706,4711,4714,4719,4726,5160,8803,51727,55312	ATP5MC3,ATP5PO,DCK,HMGCS1,MPP1,NDUFA6,NDUFAB1,NDUFB5,NDUFB8,NDUFS1,NDUFS6,PDHA1,SUCLA2,CMPK1,RFK	15/344
2_Member	GO Biological Processes	GO:0009142	nucleoside triphosphate biosynthetic process	-4.25646	-2.01677	518,539,4700,4706,4711,4714,4719,4726	ATP5MC3,ATP5PO,NDUFA6,NDUFAB1,NDUFB5,NDUFB8,NDUFS1,NDUFS6	8/105
2_Member	GO Biological Processes	GO:0006163	purine nucleotide metabolic process	-4.23946	-2.00315	518,539,1633,3157,4190,4354,4700,4706,4711,4714,4719,4726,5160,7086,8803,64080	ATP5MC3,ATP5PO,DCK,HMGCS1,MDH1,MPP1,NDUFA6,NDUFAB1,NDUFB5,NDUFB8,NDUFS1,NDUFS6,PDHA1,TKT,SUCLA2,RBKS	16/404
2_Member	GO Biological Processes	GO:0010257	NADH dehydrogenase complex assembly	-4.18458	-1.97817	4700,4706,4711,4714,4719,55572	NDUFA6,NDUFAB1,NDUFB5,NDUFB8,NDUFS1,FOXRED1	6/55
2_Member	GO Biological Processes	GO:0032981	mitochondrial respiratory chain complex I assembly	-4.18458	-1.97817	4700,4706,4711,4714,4719,55572	NDUFA6,NDUFAB1,NDUFB5,NDUFB8,NDUFS1,FOXRED1	6/55
2_Member	GO Molecular Functions	GO:0008137	NADH dehydrogenase (ubiquinone) activity	-4.13675	-1.94519	4700,4711,4714,4719,4726	NDUFA6,NDUFB5,NDUFB8,NDUFS1,NDUFS6	5/35
2_Member	GO Biological Processes	GO:0046034	ATP metabolic process	-4.11271	-1.93884	518,539,4700,4706,4711,4714,4719,4726	ATP5MC3,ATP5PO,NDUFA6,NDUFAB1,NDUFB5,NDUFB8,NDUFS1,NDUFS6	8/110
2_Member	GO Biological Processes	GO:0009165	nucleotide biosynthetic process	-4.08029	-1.91808	518,539,1633,4700,4706,4711,4714,4719,4726,5160,51727,55312	ATP5MC3,ATP5PO,DCK,NDUFA6,NDUFAB1,NDUFB5,NDUFB8,NDUFS1,NDUFS6,PDHA1,CMPK1,RFK	12/250
2_Member	GO Molecular Functions	GO:0050136	NADH dehydrogenase (quinone) activity	-4.07627	-1.91689	4700,4711,4714,4719,4726	NDUFA6,NDUFB5,NDUFB8,NDUFS1,NDUFS6	5/36
2_Member	GO Biological Processes	GO:1901293	nucleoside phosphate biosynthetic process	-4.0474	-1.90754	518,539,1633,4700,4706,4711,4714,4719,4726,5160,51727,55312	ATP5MC3,ATP5PO,DCK,NDUFA6,NDUFAB1,NDUFB5,NDUFB8,NDUFS1,NDUFS6,PDHA1,CMPK1,RFK	12/252
2_Member	GO Molecular Functions	GO:0003954	NADH dehydrogenase activity	-3.96085	-1.85851	4700,4711,4714,4719,4726	NDUFA6,NDUFB5,NDUFB8,NDUFS1,NDUFS6	5/38
2_Member	GO Cellular Components	GO:0031966	mitochondrial membrane	-3.94221	-1.85851	22,518,539,1345,1528,4700,4706,4711,4714,4719,4726,5071,5663,7417,9167,10131,27069,28958,55245,55572,55847,78988	ABCB7,ATP5MC3,ATP5PO,COX6C,CYB5A,NDUFA6,NDUFAB1,NDUFB5,NDUFB8,NDUFS1,NDUFS6,PRKN,PSEN1,VDAC2,COX7A2L,TRAP1,GHITM,COA3,UQCC1,FOXRED1,CISD1,MRPL57	22/717
2_Member	GO Molecular Functions	GO:0003955	NAD(P)H dehydrogenase (quinone) activity	-3.90572	-1.84265	4700,4711,4714,4719,4726	NDUFA6,NDUFB5,NDUFB8,NDUFS1,NDUFS6	5/39
2_Member	GO Biological Processes	GO:0072521	purine-containing compound metabolic process	-3.8774	-1.82497	518,539,1633,3157,4190,4354,4700,4706,4711,4714,4719,4726,5160,7086,8803,64080	ATP5MC3,ATP5PO,DCK,HMGCS1,MDH1,MPP1,NDUFA6,NDUFAB1,NDUFB5,NDUFB8,NDUFS1,NDUFS6,PDHA1,TKT,SUCLA2,RBKS	16/434
2_Member	GO Biological Processes	GO:0055086	nucleobase-containing small molecule metabolic process	-3.78681	-1.76213	518,539,1633,3157,4190,4354,4700,4706,4711,4714,4719,4726,5160,7086,8803,51727,55312,64080	ATP5MC3,ATP5PO,DCK,HMGCS1,MDH1,MPP1,NDUFA6,NDUFAB1,NDUFB5,NDUFB8,NDUFS1,NDUFS6,PDHA1,TKT,SUCLA2,CMPK1,RFK,RBKS	18/536
2_Member	GO Biological Processes	GO:0009205	purine ribonucleoside triphosphate metabolic process	-3.51847	-1.63247	518,539,4700,4706,4711,4714,4719,4726	ATP5MC3,ATP5PO,NDUFA6,NDUFAB1,NDUFB5,NDUFB8,NDUFS1,NDUFS6	8/134
2_Member	GO Biological Processes	GO:0006164	purine nucleotide biosynthetic process	-3.41335	-1.56613	1633,4706,4714,4726	DCK,NDUFAB1,NDUFB8,NDUFS6	4/217
2_Member	GO Biological Processes	GO:0009144	purine nucleoside triphosphate metabolic process	-3.41112	-1.56528	518,539,4700,4706,4711,4714,4719,4726	ATP5MC3,ATP5PO,NDUFA6,NDUFAB1,NDUFB5,NDUFB8,NDUFS1,NDUFS6	8/139
2_Member	GO Biological Processes	GO:0009199	ribonucleoside triphosphate metabolic process	-3.36952	-1.53584	518,539,4700,4706,4711,4714,4719,4726	ATP5MC3,ATP5PO,NDUFA6,NDUFAB1,NDUFB5,NDUFB8,NDUFS1,NDUFS6	8/141
2_Member	GO Molecular Functions	GO:0016655	oxidoreductase activity, acting on NAD(P)H, quinone or similar compound as acceptor	-3.34839	-1.52863	4700,4711,4714,4719,4726	NDUFA6,NDUFB5,NDUFB8,NDUFS1,NDUFS6	5/51
2_Member	GO Biological Processes	GO:0072522	purine-containing compound biosynthetic process	-3.34662	-1.52863	1633,4706,4714,4726	DCK,NDUFAB1,NDUFB8,NDUFS6	4/226
2_Member	GO Molecular Functions	GO:0009055	electron transfer activity	-3.33226	-1.52066	1528,4700,4711,4714,4719,4726,9167	CYB5A,NDUFA6,NDUFB5,NDUFB8,NDUFS1,NDUFS6,COX7A2L	7/109
2_Member	GO Biological Processes	GO:0009152	purine ribonucleotide biosynthetic process	-3.2852	-1.49236	518,539,4700,4706,4711,4714,4719,4726,5160	ATP5MC3,ATP5PO,NDUFA6,NDUFAB1,NDUFB5,NDUFB8,NDUFS1,NDUFS6,PDHA1	9/182
2_Member	GO Biological Processes	GO:0009141	nucleoside triphosphate metabolic process	-3.06147	-1.37258	518,539,4700,4706,4711,4714,4719,4726	ATP5MC3,ATP5PO,NDUFA6,NDUFAB1,NDUFB5,NDUFB8,NDUFS1,NDUFS6	8/157
2_Member	GO Molecular Functions	GO:0015399	primary active transmembrane transporter activity	-3.06147	-1.37258	22,1528,4700,4711,4714,4719,4726,9167	ABCB7,CYB5A,NDUFA6,NDUFB5,NDUFB8,NDUFS1,NDUFS6,COX7A2L	8/157
2_Member	GO Biological Processes	GO:0009150	purine ribonucleotide metabolic process	-3.04412	-1.35809	518,539,3157,4354,4700,4706,4711,4714,4719,4726,5160,8803	ATP5MC3,ATP5PO,HMGCS1,MPP1,NDUFA6,NDUFAB1,NDUFB5,NDUFB8,NDUFS1,NDUFS6,PDHA1,SUCLA2	12/325
2_Member	GO Biological Processes	GO:0090407	organophosphate biosynthetic process	-2.59648	-1.05643	518,539,1633,3157,4700,4706,4711,4714,4719,4726,5160,7086,51727,55312,64419	ATP5MC3,ATP5PO,DCK,HMGCS1,NDUFA6,NDUFAB1,NDUFB5,NDUFB8,NDUFS1,NDUFS6,PDHA1,TKT,CMPK1,RFK,MTMR14	15/519
2_Member	GO Cellular Components	GO:1902495	transmembrane transporter complex	-2.54312	-1.02424	1742,3742,3745,4700,4706,4711,4714,4719,4726,55572,59284,116444	DLG4,KCNA6,KCNB1,NDUFA6,NDUFAB1,NDUFB5,NDUFB8,NDUFS1,NDUFS6,FOXRED1,CACNG7,GRIN3B	12/373
2_Member	GO Molecular Functions	GO:0016651	oxidoreductase activity, acting on NAD(P)H	-2.44318	-0.967265	4700,4711,4714,4719,4726	NDUFA6,NDUFB5,NDUFB8,NDUFS1,NDUFS6	5/81
2_Member	GO Cellular Components	GO:1990351	transporter complex	-2.31882	-0.888901	1742,3742,3745,4700,4706,4711,4714,4719,4726,55572,59284,116444	DLG4,KCNA6,KCNB1,NDUFA6,NDUFAB1,NDUFB5,NDUFB8,NDUFS1,NDUFS6,FOXRED1,CACNG7,GRIN3B	12/398
3_Summary	GO Molecular Functions	GO:0001221	transcription coregulator binding	-7.7956	-4.56264	1108,2033,2353,3280,3727,5187,7704,8864,10014,11335,22823,51341,1958,4783,79831,558,7874	CHD4,EP300,FOS,HES1,JUND,PER1,ZBTB16,PER2,HDAC5,CBX3,MTF2,ZBTB7A,EGR1,NFIL3,KDM8,AXL,USP7	17/-
3_Member	GO Molecular Functions	GO:0001221	transcription coregulator binding	-7.7956	-4.56264	1108,2033,2353,3280,3727,5187,7704,8864,10014,11335,22823,51341	CHD4,EP300,FOS,HES1,JUND,PER1,ZBTB16,PER2,HDAC5,CBX3,MTF2,ZBTB7A	12/111
3_Member	GO Molecular Functions	GO:0001222	transcription corepressor binding	-5.85327	-2.98349	3280,5187,7704,8864,10014,22823,51341	HES1,PER1,ZBTB16,PER2,HDAC5,MTF2,ZBTB7A	7/45
3_Member	GO Biological Processes	GO:0007623	circadian rhythm	-2.73012	-1.14963	1958,2033,3727,4783,5187,8864,79831	EGR1,EP300,JUND,NFIL3,PER1,PER2,KDM8	7/138
3_Member	GO Biological Processes	GO:0048511	rhythmic process	-2.58576	-1.05246	558,1958,2033,3727,4783,5187,7874,8864,11335,79831	AXL,EGR1,EP300,JUND,NFIL3,PER1,USP7,PER2,CBX3,KDM8	10/274
4_Summary	GO Molecular Functions	GO:0008134	transcription factor binding	-6.98451	-3.78374	1051,1108,1788,1959,2033,2353,3280,3726,3727,5187,5887,6497,6925,7528,7704,8864,10014,10221,11335,22823,22933,23710,51142,51341,64324,2114,3164,5687,7376,9604,10766,10865,23013,55791,64320,133522,150094	CEBPB,CHD4,DNMT3A,EGR2,EP300,FOS,HES1,JUNB,JUND,PER1,RAD23B,SKI,TCF4,YY1,ZBTB16,PER2,HDAC5,TRIB1,CBX3,MTF2,SIRT2,GABARAPL1,CHCHD2,ZBTB7A,NSD1,ETS2,NR4A1,PSMA6,NR1H2,RNF14,TOB2,ARID5A,SPEN,LRIF1,RNF25,PPARGC1B,SIK1	37/-
4_Member	GO Molecular Functions	GO:0008134	transcription factor binding	-6.98451	-3.78374	1051,1108,1788,1959,2033,2353,3280,3726,3727,5187,5887,6497,6925,7528,7704,8864,10014,10221,11335,22823,22933,23710,51142,51341,64324	CEBPB,CHD4,DNMT3A,EGR2,EP300,FOS,HES1,JUNB,JUND,PER1,RAD23B,SKI,TCF4,YY1,ZBTB16,PER2,HDAC5,TRIB1,CBX3,MTF2,SIRT2,GABARAPL1,CHCHD2,ZBTB7A,NSD1	25/584
4_Member	GO Molecular Functions	GO:0140297	DNA-binding transcription factor binding	-5.49947	-2.76536	1051,1108,1788,1959,2033,2114,2353,3164,3280,3727,5187,5687,5887,6497,7376,7528,9604,10014,10221,10766,10865,22933,23013,23710,51142,51341,55791,64320,64324,133522,150094	CEBPB,CHD4,DNMT3A,EGR2,EP300,ETS2,FOS,NR4A1,HES1,JUND,PER1,PSMA6,RAD23B,SKI,NR1H2,YY1,RNF14,HDAC5,TRIB1,TOB2,ARID5A,SIRT2,SPEN,GABARAPL1,CHCHD2,ZBTB7A,LRIF1,RNF25,NSD1,PPARGC1B,SIK1	31/465
4_Member	GO Molecular Functions	GO:0061629	RNA polymerase II-specific DNA-binding transcription factor binding	-5.20403	-2.58474	1051,1108,1788,1959,2033,2114,2353,3164,3280,3727,5687,5887,7376,9604,10014,10221,10766,10865,23013,23710,51341,55791,64320,64324,133522	CEBPB,CHD4,DNMT3A,EGR2,EP300,ETS2,FOS,NR4A1,HES1,JUND,PSMA6,RAD23B,NR1H2,RNF14,HDAC5,TRIB1,TOB2,ARID5A,SPEN,GABARAPL1,ZBTB7A,LRIF1,RNF25,NSD1,PPARGC1B	25/343
4_Member	GO Molecular Functions	GO:0016922	nuclear receptor binding	-3.53081	-1.6385	1051,2033,3164,3727,7376,9604,10766,10865,51341,55791,64324,133522	CEBPB,EP300,NR4A1,JUND,NR1H2,RNF14,TOB2,ARID5A,ZBTB7A,LRIF1,NSD1,PPARGC1B	12/136
4_Member	GO Molecular Functions	GO:0050681	nuclear androgen receptor binding	-3.25718	-1.48198	2033,9604,10865,51341,64324	EP300,RNF14,ARID5A,ZBTB7A,NSD1	5/26
5_Summary	GO Biological Processes	GO:0040029	epigenetic regulation of gene expression	-6.87249	-3.70169	546,1788,2033,5926,6602,7874,10014,10269,11143,11335,22823,22933,29117,989,1051,1108,5663,6741,10951,57459	ATRX,DNMT3A,EP300,ARID4A,SMARCD1,USP7,HDAC5,ZMPSTE24,KAT7,CBX3,MTF2,SIRT2,BRD7,SEPTIN7,CEBPB,CHD4,PSEN1,SSB,CBX1,GATAD2B	20/-
5_Member	GO Biological Processes	GO:0040029	epigenetic regulation of gene expression	-6.87249	-3.70169	546,1788,2033,5926,6602,7874,10014,10269,11143,11335,22823,22933,29117	ATRX,DNMT3A,EP300,ARID4A,SMARCD1,USP7,HDAC5,ZMPSTE24,KAT7,CBX3,MTF2,SIRT2,BRD7	13/161
5_Member	GO Biological Processes	GO:0045815	transcription initiation-coupled chromatin remodeling	-4.01767	-1.89496	2033,6602,10269,11143,29117	EP300,SMARCD1,ZMPSTE24,KAT7,BRD7	5/37
5_Member	GO Cellular Components	GO:0098687	chromosomal region	-3.46655	-1.59571	546,989,1051,1108,1788,5663,6602,6741,10951,11143,11335,22933,29117,57459	ATRX,SEPTIN7,CEBPB,CHD4,DNMT3A,PSEN1,SMARCD1,SSB,CBX1,KAT7,CBX3,SIRT2,BRD7,GATAD2B	14/379
5_Member	GO Cellular Components	GO:0000775	chromosome, centromeric region	-2.98395	-1.31557	546,989,1051,1788,5663,6602,10951,11143,11335,29117	ATRX,SEPTIN7,CEBPB,DNMT3A,PSEN1,SMARCD1,CBX1,KAT7,CBX3,BRD7	10/242
5_Member	GO Cellular Components	GO:0000779	condensed chromosome, centromeric region	-2.16264	-0.773001	546,989,1051,5663,6602,11335,29117	ATRX,SEPTIN7,CEBPB,PSEN1,SMARCD1,CBX3,BRD7	7/175
6_Summary	GO Cellular Components	GO:0005685	U1 snRNP	-6.76891	-3.62613	6629,6632,6638,51747,11168,11189,9716,54883,2926,246175,6741,9416	SNRPB2,SNRPD1,SNRPN,LUC7L3,PSIP1,CELF3,AQR,CWC25,GRSF1,CNOT6L,SSB,DDX23	12/-
6_Member	GO Cellular Components	GO:0005685	U1 snRNP	-6.76891	-3.62613	6629,6632,6638,51747	SNRPB2,SNRPD1,SNRPN,LUC7L3	4/18
6_Member	GO Biological Processes	GO:0000245	spliceosomal complex assembly	-5.68157	-2.89097	6629,6632,11168,11189,51747	SNRPB2,SNRPD1,PSIP1,CELF3,LUC7L3	5/74
6_Member	GO Cellular Components	GO:0005684	U2-type spliceosomal complex	-5.62675	-2.84805	6629,6632,6638,9716,51747,54883	SNRPB2,SNRPD1,SNRPN,AQR,LUC7L3,CWC25	6/90
6_Member	GO Biological Processes	GO:0000377	RNA splicing, via transesterification reactions with bulged adenosine as nucleophile	-5.0968	-2.55827	6629,6632,6638,9716,11168,11189,51747,54883	SNRPB2,SNRPD1,SNRPN,AQR,PSIP1,CELF3,LUC7L3,CWC25	8/238
6_Member	GO Biological Processes	GO:0000398	mRNA splicing, via spliceosome	-5.0968	-2.55827	6629,6632,6638,9716,11168,11189,51747,54883	SNRPB2,SNRPD1,SNRPN,AQR,PSIP1,CELF3,LUC7L3,CWC25	8/238
6_Member	GO Biological Processes	GO:0000375	RNA splicing, via transesterification reactions	-5.04398	-2.54556	6629,6632,6638,9716,11168,11189,51747,54883	SNRPB2,SNRPD1,SNRPN,AQR,PSIP1,CELF3,LUC7L3,CWC25	8/242
6_Member	GO Biological Processes	GO:0006397	mRNA processing	-4.8068	-2.37898	2926,6629,6632,6638,9716,11168,11189,51747,54883,246175	GRSF1,SNRPB2,SNRPD1,SNRPN,AQR,PSIP1,CELF3,LUC7L3,CWC25,CNOT6L	10/434
6_Member	GO Cellular Components	GO:0097525	spliceosomal snRNP complex	-4.49334	-2.17869	6629,6632,6638,51747	SNRPB2,SNRPD1,SNRPN,LUC7L3	4/64
6_Member	GO Biological Processes	GO:0016071	mRNA metabolic process	-4.38067	-2.10565	2926,6629,6632,6638,6741,9716,11168,11189,51747,54883,246175	GRSF1,SNRPB2,SNRPD1,SNRPN,SSB,AQR,PSIP1,CELF3,LUC7L3,CWC25,CNOT6L	11/592
6_Member	GO Cellular Components	GO:0005686	U2 snRNP	-4.32561	-2.06029	6629,6632,6638	SNRPB2,SNRPD1,SNRPN	3/25
6_Member	GO Cellular Components	GO:0030532	small nuclear ribonucleoprotein complex	-4.26773	-2.01677	6629,6632,6638,51747	SNRPB2,SNRPD1,SNRPN,LUC7L3	4/73
6_Member	GO Biological Processes	GO:0006376	mRNA splice site recognition	-4.03982	-1.9051	11168,11189,51747	PSIP1,CELF3,LUC7L3	3/31
6_Member	GO Cellular Components	GO:0120114	Sm-like protein family complex	-4.02905	-1.89963	6629,6632,6638,51747	SNRPB2,SNRPD1,SNRPN,LUC7L3	4/84
6_Member	GO Biological Processes	GO:0008380	RNA splicing	-3.79788	-1.76695	6629,6632,6638,9716,11168,11189,51747,54883	SNRPB2,SNRPD1,SNRPN,AQR,PSIP1,CELF3,LUC7L3,CWC25	8/363
6_Member	GO Cellular Components	GO:0005681	spliceosomal complex	-3.75014	-1.73161	6629,6632,6638,9716,51747,54883	SNRPB2,SNRPD1,SNRPN,AQR,LUC7L3,CWC25	6/193
6_Member	GO Biological Processes	GO:0022618	protein-RNA complex assembly	-3.70436	-1.70577	6629,6632,11168,11189,51747	SNRPB2,SNRPD1,PSIP1,CELF3,LUC7L3	5/190
6_Member	GO Biological Processes	GO:0071826	protein-RNA complex organization	-3.62126	-1.68259	6629,6632,11168,11189,51747	SNRPB2,SNRPD1,PSIP1,CELF3,LUC7L3	5/198
6_Member	GO Cellular Components	GO:0071013	catalytic step 2 spliceosome	-3.29661	-1.49872	6629,6632,6638,9716	SNRPB2,SNRPD1,SNRPN,AQR	4/86
6_Member	GO Cellular Components	GO:0005682	U5 snRNP	-2.78123	-1.18638	6632,6638,9416	SNRPD1,SNRPN,DDX23	3/19
6_Member	GO Biological Processes	GO:0022613	ribonucleoprotein complex biogenesis	-2.29037	-0.868782	6629,6632,11168,51747	SNRPB2,SNRPD1,PSIP1,LUC7L3	4/439
6_Member	GO Cellular Components	GO:0046540	U4/U6 x U5 tri-snRNP complex	-2.01593	-0.674711	6632,6638,9416	SNRPD1,SNRPN,DDX23	3/35
6_Member	GO Cellular Components	GO:0097526	spliceosomal tri-snRNP complex	-2.01593	-0.674711	6632,6638,9416	SNRPD1,SNRPN,DDX23	3/35
7_Summary	GO Biological Processes	GO:0007005	mitochondrion organization	-6.55924	-3.44279	4706,4714,5071,10063,11345,23710,28958,55737,1173,1213,1917,80331,6902,23208,537	NDUFAB1,NDUFB8,PRKN,COX17,GABARAPL2,GABARAPL1,COA3,VPS35,AP2M1,CLTC,EEF1A2,DNAJC5,TBCA,SYT11,ATP6AP1	15/-
7_Member	GO Biological Processes	GO:0007005	mitochondrion organization	-6.55924	-3.44279	4706,4714,5071,10063,11345,23710,28958,55737	NDUFAB1,NDUFB8,PRKN,COX17,GABARAPL2,GABARAPL1,COA3,VPS35	8/430
7_Member	GO Cellular Components	GO:0005774	vacuolar membrane	-3.5474	-1.64921	1173,1213,1917,11345,23710,55737,80331	AP2M1,CLTC,EEF1A2,GABARAPL2,GABARAPL1,VPS35,DNAJC5	7/456
7_Member	GO Molecular Functions	GO:0048487	beta-tubulin binding	-2.80123	-1.20019	6902,11345,23208,23710	TBCA,GABARAPL2,SYT11,GABARAPL1	4/40
7_Member	GO Biological Processes	GO:0007033	vacuole organization	-2.76614	-1.17815	537,11345,23710,55737	ATP6AP1,GABARAPL2,GABARAPL1,VPS35	4/181
8_Summary	GO Biological Processes	GO:0051101	regulation of DNA binding	-6.48995	-3.42181	2033,3280,5071,5329,5663,6497,8864,10269,22933,51341,64324,863,1213,4790,7874,11266,1958,23038,58526,998,8874,10014,546,6506	EP300,HES1,PRKN,PLAUR,PSEN1,SKI,PER2,ZMPSTE24,SIRT2,ZBTB7A,NSD1,CBFA2T3,CLTC,NFKB1,USP7,DUSP12,EGR1,WDTC1,MID1IP1,CDC42,ARHGEF7,HDAC5,ATRX,SLC1A2	24/-
8_Member	GO Biological Processes	GO:0051101	regulation of DNA binding	-6.48995	-3.42181	2033,3280,5071,5329,5663,6497,8864,10269,22933,51341,64324	EP300,HES1,PRKN,PLAUR,PSEN1,SKI,PER2,ZMPSTE24,SIRT2,ZBTB7A,NSD1	11/119
8_Member	GO Biological Processes	GO:2000677	regulation of transcription regulatory region DNA binding	-4.3244	-2.06029	2033,5663,8864,10269,51341,64324	EP300,PSEN1,PER2,ZMPSTE24,ZBTB7A,NSD1	6/52
8_Member	GO Biological Processes	GO:0006109	regulation of carbohydrate metabolic process	-4.04492	-1.90754	863,1213,2033,4790,5071,5663,7874,10269,11266,51341	CBFA2T3,CLTC,EP300,NFKB1,PRKN,PSEN1,USP7,ZMPSTE24,DUSP12,ZBTB7A	10/178
8_Member	GO Biological Processes	GO:0062012	regulation of small molecule metabolic process	-3.7302	-1.71976	863,1958,2033,4790,5071,5663,7874,10269,11266,22933,23038,51341,58526	CBFA2T3,EGR1,EP300,NFKB1,PRKN,PSEN1,USP7,ZMPSTE24,DUSP12,SIRT2,WDTC1,ZBTB7A,MID1IP1	13/314
8_Member	GO Biological Processes	GO:0051098	regulation of binding	-3.68121	-1.69437	998,2033,3280,5071,5329,5663,6497,8864,8874,10014,10269,22933,51341,64324	CDC42,EP300,HES1,PRKN,PLAUR,PSEN1,SKI,PER2,ARHGEF7,HDAC5,ZMPSTE24,SIRT2,ZBTB7A,NSD1	14/361
8_Member	GO Biological Processes	GO:1903025	regulation of RNA polymerase II regulatory region sequence-specific DNA binding	-3.18623	-1.4403	2033,10269,64324	EP300,ZMPSTE24,NSD1	3/14
8_Member	GO Biological Processes	GO:0006110	regulation of glycolytic process	-2.41122	-0.949114	863,2033,5663,51341	CBFA2T3,EP300,PSEN1,ZBTB7A	4/51
8_Member	GO Biological Processes	GO:0035264	multicellular organism growth	-2.35346	-0.91236	546,2033,6506,10269,23038	ATRX,EP300,SLC1A2,ZMPSTE24,WDTC1	5/85
8_Member	GO Biological Processes	GO:0043470	regulation of carbohydrate catabolic process	-2.18479	-0.789409	863,2033,5663,51341	CBFA2T3,EP300,PSEN1,ZBTB7A	4/59
8_Member	GO Biological Processes	GO:0010906	regulation of glucose metabolic process	-2.05834	-0.703996	2033,5071,7874,10269,11266	EP300,PRKN,USP7,ZMPSTE24,DUSP12	5/100
8_Member	GO Biological Processes	GO:0062014	negative regulation of small molecule metabolic process	-2.0232	-0.678466	863,2033,4790,7874,23038	CBFA2T3,EP300,NFKB1,USP7,WDTC1	5/102
9_Summary	GO Molecular Functions	GO:0008138	protein tyrosine/serine/threonine phosphatase activity	-6.21634	-3.21235	1843,1848,1850,8073,11266,54434,80824,11221,4626,5495,64419	DUSP1,DUSP6,DUSP8,PTP4A2,DUSP12,SSH1,DUSP16,DUSP10,MYH8,PPM1B,MTMR14	11/-
9_Member	GO Molecular Functions	GO:0008138	protein tyrosine/serine/threonine phosphatase activity	-6.21634	-3.21235	1843,1848,1850,8073,11266,54434,80824	DUSP1,DUSP6,DUSP8,PTP4A2,DUSP12,SSH1,DUSP16	7/40
9_Member	GO Molecular Functions	GO:0008330	protein tyrosine/threonine phosphatase activity	-5.5201	-2.77456	1843,1848,1850,11221,80824	DUSP1,DUSP6,DUSP8,DUSP10,DUSP16	5/10
9_Member	GO Molecular Functions	GO:0033550	MAP kinase tyrosine phosphatase activity	-5.5201	-2.77456	1843,1848,1850,11221,80824	DUSP1,DUSP6,DUSP8,DUSP10,DUSP16	5/10
9_Member	GO Molecular Functions	GO:0017017	MAP kinase tyrosine/serine/threonine phosphatase activity	-5.26651	-2.60085	1843,1848,1850,11221,80824	DUSP1,DUSP6,DUSP8,DUSP10,DUSP16	5/11
9_Member	GO Molecular Functions	GO:0033549	MAP kinase phosphatase activity	-4.51972	-2.19107	1843,1848,1850,80824	DUSP1,DUSP6,DUSP8,DUSP16	4/15
9_Member	GO Molecular Functions	GO:0017018	myosin phosphatase activity	-3.90738	-1.84265	1843,1848,1850,4626,5495,11221,11266,54434,80824	DUSP1,DUSP6,DUSP8,MYH8,PPM1B,DUSP10,DUSP12,SSH1,DUSP16	9/72
9_Member	GO Molecular Functions	GO:0004725	protein tyrosine phosphatase activity	-3.90687	-1.84265	1843,1848,1850,8073,11266,54434,80824	DUSP1,DUSP6,DUSP8,PTP4A2,DUSP12,SSH1,DUSP16	7/88
9_Member	GO Molecular Functions	GO:0004722	protein serine/threonine phosphatase activity	-3.84537	-1.7995	1843,1848,1850,11266,54434,64419,80824	DUSP1,DUSP6,DUSP8,DUSP12,SSH1,MTMR14,DUSP16	7/90
9_Member	GO Molecular Functions	GO:0004721	phosphoprotein phosphatase activity	-2.95611	-1.29395	1843,1848,1850,8073,11266,54434,64419,80824	DUSP1,DUSP6,DUSP8,PTP4A2,DUSP12,SSH1,MTMR14,DUSP16	8/163
9_Member	GO Biological Processes	GO:0006470	protein dephosphorylation	-2.43191	-0.959492	1843,1848,1850,8073,11266,54434,80824	DUSP1,DUSP6,DUSP8,PTP4A2,DUSP12,SSH1,DUSP16	7/156
9_Member	GO Biological Processes	GO:0016311	dephosphorylation	-2.27633	-0.858853	1843,1848,1850,8073,11266,54434,64419,80824	DUSP1,DUSP6,DUSP8,PTP4A2,DUSP12,SSH1,MTMR14,DUSP16	8/210
10_Summary	GO Biological Processes	GO:0030097	hemopoiesis	-6.03157	-3.14707	537,558,863,998,1051,1235,1958,2033,2263,2353,3726,4783,5663,5926,6648,7528,7704,9948,10014,11143,25831,25976,51341,57580,359948	ATP6AP1,AXL,CBFA2T3,CDC42,CEBPB,CCR6,EGR1,EP300,FGFR2,FOS,JUNB,NFIL3,PSEN1,ARID4A,SOD2,YY1,ZBTB16,WDR1,HDAC5,KAT7,HECTD1,TIPARP,ZBTB7A,PREX1,IRF2BP2	25/-
10_Member	GO Biological Processes	GO:0030097	hemopoiesis	-6.03157	-3.14707	537,558,863,998,1051,1235,1958,2033,2263,2353,3726,4783,5663,5926,6648,7528,7704,9948,10014,11143,25831,25976,51341,57580,359948	ATP6AP1,AXL,CBFA2T3,CDC42,CEBPB,CCR6,EGR1,EP300,FGFR2,FOS,JUNB,NFIL3,PSEN1,ARID4A,SOD2,YY1,ZBTB16,WDR1,HDAC5,KAT7,HECTD1,TIPARP,ZBTB7A,PREX1,IRF2BP2	25/657
10_Member	GO Biological Processes	GO:0002521	leukocyte differentiation	-5.31138	-2.62691	537,558,863,998,1235,1958,2033,2353,3726,4783,5663,7528,10014,11143,25831,51341,57580,359948	ATP6AP1,AXL,CBFA2T3,CDC42,CCR6,EGR1,EP300,FOS,JUNB,NFIL3,PSEN1,YY1,HDAC5,KAT7,HECTD1,ZBTB7A,PREX1,IRF2BP2	18/410
10_Member	GO Biological Processes	GO:1903131	mononuclear cell differentiation	-4.20233	-1.98253	558,1235,1958,2033,2353,4783,5663,7528,10014,11143,25831,51341,57580,359948	AXL,CCR6,EGR1,EP300,FOS,NFIL3,PSEN1,YY1,HDAC5,KAT7,HECTD1,ZBTB7A,PREX1,IRF2BP2	14/322
10_Member	GO Biological Processes	GO:0030098	lymphocyte differentiation	-3.63477	-1.6839	558,1235,1958,2033,4783,7528,10014,11143,25831,51341,57580,359948	AXL,CCR6,EGR1,EP300,NFIL3,YY1,HDAC5,KAT7,HECTD1,ZBTB7A,PREX1,IRF2BP2	12/279
11_Summary	GO Molecular Functions	GO:0019904	protein domain specific binding	-5.23004	-2.59071	546,998,1173,1213,1742,1959,2060,3280,3326,3993,4956,5071,5329,5340,5663,6497,7704,8737,9368,10971,11335,25836,55704	ATRX,CDC42,AP2M1,CLTC,DLG4,EGR2,EPS15,HES1,HSP90AB1,LLGL2,ODF1,PRKN,PLAUR,PLG,PSEN1,SKI,ZBTB16,RIPK1,NHERF1,YWHAQ,CBX3,NIPBL,CCDC88A	23/-
11_Member	GO Molecular Functions	GO:0019904	protein domain specific binding	-5.23004	-2.59071	546,998,1173,1213,1742,1959,2060,3280,3326,3993,4956,5071,5329,5340,5663,6497,7704,8737,9368,10971,11335,25836,55704	ATRX,CDC42,AP2M1,CLTC,DLG4,EGR2,EPS15,HES1,HSP90AB1,LLGL2,ODF1,PRKN,PLAUR,PLG,PSEN1,SKI,ZBTB16,RIPK1,NHERF1,YWHAQ,CBX3,NIPBL,CCDC88A	23/635
12_Summary	GO Cellular Components	GO:0016363	nuclear matrix	-5.19128	-2.58474	1051,1073,1788,3280,4841,5687,5885,6601,6602,7528,9126,9360,29117,55791	CEBPB,CFL2,DNMT3A,HES1,NONO,PSMA6,RAD21,SMARCC2,SMARCD1,YY1,SMC3,PPIG,BRD7,LRIF1	14/-
12_Member	GO Cellular Components	GO:0016363	nuclear matrix	-5.19128	-2.58474	1051,1073,1788,3280,4841,5687,5885,6601,6602,7528,9126,9360,29117,55791	CEBPB,CFL2,DNMT3A,HES1,NONO,PSMA6,RAD21,SMARCC2,SMARCD1,YY1,SMC3,PPIG,BRD7,LRIF1	14/125
12_Member	GO Cellular Components	GO:0034399	nuclear periphery	-4.45318	-2.1555	1051,1073,1788,3280,4841,5687,5885,6601,6602,7528,9126,9360,29117,55791	CEBPB,CFL2,DNMT3A,HES1,NONO,PSMA6,RAD21,SMARCC2,SMARCD1,YY1,SMC3,PPIG,BRD7,LRIF1	14/145
13_Summary	GO Cellular Components	GO:0005938	cell cortex	-5.09226	-2.55827	382,989,1742,2263,3993,4354,5663,8874,9948,10539,11005,23237,55915,103910,128239,286,998,2302,9368,90410	ARF6,SEPTIN7,DLG4,FGFR2,LLGL2,MPP1,PSEN1,ARHGEF7,WDR1,GLRX3,SPINK5,ARC,LANCL2,MYL12B,IQGAP3,ANK1,CDC42,FOXJ1,NHERF1,IFT20	20/-
13_Member	GO Cellular Components	GO:0005938	cell cortex	-5.09226	-2.55827	382,989,1742,2263,3993,4354,5663,8874,9948,10539,11005,23237,55915,103910,128239	ARF6,SEPTIN7,DLG4,FGFR2,LLGL2,MPP1,PSEN1,ARHGEF7,WDR1,GLRX3,SPINK5,ARC,LANCL2,MYL12B,IQGAP3	15/305
13_Member	GO Biological Processes	GO:0035088	establishment or maintenance of apical/basal cell polarity	-3.94527	-1.85851	286,998,1742,2302,3993,9368,9948,90410	ANK1,CDC42,DLG4,FOXJ1,LLGL2,NHERF1,WDR1,IFT20	8/56
13_Member	GO Biological Processes	GO:0061245	establishment or maintenance of bipolar cell polarity	-3.94527	-1.85851	286,998,1742,2302,3993,9368,9948,90410	ANK1,CDC42,DLG4,FOXJ1,LLGL2,NHERF1,WDR1,IFT20	8/56
13_Member	GO Biological Processes	GO:0045197	establishment or maintenance of epithelial cell apical/basal polarity	-3.35466	-1.52863	286,998,1742,3993,9368,9948,90410	ANK1,CDC42,DLG4,LLGL2,NHERF1,WDR1,IFT20	7/52
13_Member	GO Cellular Components	GO:0030863	cortical cytoskeleton	-2.0232	-0.678466	1742,3993,4354,9948,55915	DLG4,LLGL2,MPP1,WDR1,LANCL2	5/102
14_Summary	GO Biological Processes	GO:0001892	embryonic placenta development	-4.92568	-2.48187	1051,2186,2263,3280,3491,3726,25831,50814,3326,55870,5727,10436,10672,23038,2261	CEBPB,BPTF,FGFR2,HES1,CCN1,JUNB,HECTD1,NSDHL,HSP90AB1,ASH1L,PTCH1,EMG1,GNA13,WDTC1,FGFR3	15/-
14_Member	GO Biological Processes	GO:0001892	embryonic placenta development	-4.92568	-2.48187	1051,2186,2263,3280,3491,3726,25831,50814	CEBPB,BPTF,FGFR2,HES1,CCN1,JUNB,HECTD1,NSDHL	8/85
14_Member	GO Biological Processes	GO:0001890	placenta development	-4.72715	-2.33625	1051,2186,2263,3280,3326,3491,3726,25831,50814,55870	CEBPB,BPTF,FGFR2,HES1,HSP90AB1,CCN1,JUNB,HECTD1,NSDHL,ASH1L	10/148
14_Member	GO Biological Processes	GO:0060716	labyrinthine layer blood vessel development	-4.18206	-1.97817	3280,3491,3726,50814	HES1,CCN1,JUNB,NSDHL	4/18
14_Member	GO Biological Processes	GO:0060711	labyrinthine layer development	-3.60566	-1.6754	2263,3280,3491,3726,50814	FGFR2,HES1,CCN1,JUNB,NSDHL	5/45
14_Member	GO Biological Processes	GO:0060674	placenta blood vessel development	-3.39955	-1.55644	3280,3491,3726,50814	HES1,CCN1,JUNB,NSDHL	4/28
14_Member	GO Biological Processes	GO:0001701	in utero embryonic development	-2.46889	-0.983529	1051,2186,2263,3280,3491,3726,5727,10436,10672,23038,25831,50814	CEBPB,BPTF,FGFR2,HES1,CCN1,JUNB,PTCH1,EMG1,GNA13,WDTC1,HECTD1,NSDHL	12/381
14_Member	GO Biological Processes	GO:0010518	positive regulation of phospholipase activity	-2.38071	-0.931982	2261,2263,3491,10672	FGFR3,FGFR2,CCN1,GNA13	4/52
14_Member	GO Biological Processes	GO:0060193	positive regulation of lipase activity	-2.10911	-0.73993	2261,2263,3491,10672	FGFR3,FGFR2,CCN1,GNA13	4/62
15_Summary	GO Biological Processes	GO:0043388	positive regulation of DNA binding	-4.72411	-2.33625	5071,5329,6497,22933,7874,11345,55737,1917,25976,863,3326,5663,5887,10221,25831,1213,22,2353,8737,11168,3491,84301	PRKN,PLAUR,SKI,SIRT2,USP7,GABARAPL2,VPS35,EEF1A2,TIPARP,CBFA2T3,HSP90AB1,PSEN1,RAD23B,TRIB1,HECTD1,CLTC,ABCB7,FOS,RIPK1,PSIP1,CCN1,DDI2	22/-
15_Member	GO Biological Processes	GO:0043388	positive regulation of DNA binding	-4.72411	-2.33625	5071,5329,6497,22933	PRKN,PLAUR,SKI,SIRT2	4/56
15_Member	GO Biological Processes	GO:0042177	negative regulation of protein catabolic process	-4.60106	-2.24538	7874,11345,22933,55737	USP7,GABARAPL2,SIRT2,VPS35	4/107
15_Member	GO Biological Processes	GO:0042176	regulation of protein catabolic process	-4.2045	-1.98253	1917,5071,7874,11345,22933,25976,55737	EEF1A2,PRKN,USP7,GABARAPL2,SIRT2,TIPARP,VPS35	7/357
15_Member	GO Biological Processes	GO:0032434	regulation of proteasomal ubiquitin-dependent protein catabolic process	-4.16382	-1.96614	863,3326,5071,5663,5887,7874,10221,22933,25831	CBFA2T3,HSP90AB1,PRKN,PSEN1,RAD23B,USP7,TRIB1,SIRT2,HECTD1	9/139
15_Member	GO Biological Processes	GO:0045912	negative regulation of carbohydrate metabolic process	-4.10271	-1.93765	1213,5071,7874	CLTC,PRKN,USP7	3/52
15_Member	GO Biological Processes	GO:0061136	regulation of proteasomal protein catabolic process	-3.81133	-1.77406	863,3326,5071,5663,5887,7874,10221,11345,22933,25831	CBFA2T3,HSP90AB1,PRKN,PSEN1,RAD23B,USP7,TRIB1,GABARAPL2,SIRT2,HECTD1	10/190
15_Member	GO Biological Processes	GO:2000378	negative regulation of reactive oxygen species metabolic process	-3.64215	-1.68794	22,5071,22933	ABCB7,PRKN,SIRT2	3/42
15_Member	GO Biological Processes	GO:0006979	response to oxidative stress	-3.59161	-1.66796	2353,5071,8737,11168,22933	FOS,PRKN,RIPK1,PSIP1,SIRT2	5/362
15_Member	GO Biological Processes	GO:2000058	regulation of ubiquitin-dependent protein catabolic process	-3.48288	-1.60874	863,3326,5071,5663,5887,7874,10221,22933,25831	CBFA2T3,HSP90AB1,PRKN,PSEN1,RAD23B,USP7,TRIB1,SIRT2,HECTD1	9/171
15_Member	GO Biological Processes	GO:1903050	regulation of proteolysis involved in protein catabolic process	-3.34662	-1.52863	5071,7874,11345,22933	PRKN,USP7,GABARAPL2,SIRT2	4/226
15_Member	GO Biological Processes	GO:2000377	regulation of reactive oxygen species metabolic process	-3.25114	-1.48058	22,5071,8737,22933	ABCB7,PRKN,RIPK1,SIRT2	4/134
15_Member	GO Biological Processes	GO:0030162	regulation of proteolysis	-3.22172	-1.4613	3491,5071,5329,7874,11345,22933	CCN1,PRKN,PLAUR,USP7,GABARAPL2,SIRT2	6/671
15_Member	GO Biological Processes	GO:0032436	positive regulation of proteasomal ubiquitin-dependent protein catabolic process	-2.93723	-1.28318	863,5071,5663,10221,22933,25831	CBFA2T3,PRKN,PSEN1,TRIB1,SIRT2,HECTD1	6/93
15_Member	GO Biological Processes	GO:0051099	positive regulation of binding	-2.84739	-1.23039	5071,5329,6497,22933	PRKN,PLAUR,SKI,SIRT2	4/172
15_Member	GO Biological Processes	GO:0009895	negative regulation of catabolic process	-2.76959	-1.17992	7874,11345,22933,55737	USP7,GABARAPL2,SIRT2,VPS35	4/323
15_Member	GO Molecular Functions	GO:0043130	ubiquitin binding	-2.60675	-1.06603	5071,22933,84301	PRKN,SIRT2,DDI2	3/95
15_Member	GO Biological Processes	GO:2000060	positive regulation of ubiquitin-dependent protein catabolic process	-2.56524	-1.03905	863,5071,5663,10221,22933,25831	CBFA2T3,PRKN,PSEN1,TRIB1,SIRT2,HECTD1	6/110
15_Member	GO Biological Processes	GO:1901800	positive regulation of proteasomal protein catabolic process	-2.41415	-0.95091	863,5071,5663,10221,22933,25831	CBFA2T3,PRKN,PSEN1,TRIB1,SIRT2,HECTD1	6/118
15_Member	GO Molecular Functions	GO:0032182	ubiquitin-like protein binding	-2.38326	-0.931982	5071,22933,84301	PRKN,SIRT2,DDI2	3/114
16_Summary	GO Cellular Components	GO:0035976	transcription factor AP-1 complex	-4.71078	-2.32767	2353,3726,3727,1742,1958,2354,3745,6506,7846,23208,54434,537,10766,22904,135228,1051	FOS,JUNB,JUND,DLG4,EGR1,FOSB,KCNB1,SLC1A2,TUBA1A,SYT11,SSH1,ATP6AP1,TOB2,SBNO2,CD109,CEBPB	16/-
16_Member	GO Cellular Components	GO:0035976	transcription factor AP-1 complex	-4.71078	-2.32767	2353,3726,3727	FOS,JUNB,JUND	3/5
16_Member	GO Biological Processes	GO:1902075	cellular response to salt	-4.33152	-2.06029	1742,1958,2353,2354,3726,3727,3745,6506,7846,23208,54434	DLG4,EGR1,FOS,FOSB,JUNB,JUND,KCNB1,SLC1A2,TUBA1A,SYT11,SSH1	11/199
16_Member	GO Biological Processes	GO:0071277	cellular response to calcium ion	-3.93824	-1.85851	2353,2354,3726,3727,3745,7846,23208	FOS,FOSB,JUNB,JUND,KCNB1,TUBA1A,SYT11	7/87
16_Member	GO Biological Processes	GO:0051592	response to calcium ion	-2.5751	-1.04774	2353,2354,3726,3727,3745,7846,23208	FOS,FOSB,JUNB,JUND,KCNB1,TUBA1A,SYT11	7/147
16_Member	GO Biological Processes	GO:0030316	osteoclast differentiation	-2.51039	-1.00641	537,2353,3726,10766,22904,135228	ATP6AP1,FOS,JUNB,TOB2,SBNO2,CD109	6/54
16_Member	GO Biological Processes	GO:0140467	integrated stress response signaling	-2.1631	-0.773001	1051,2353,3726	CEBPB,FOS,JUNB	3/31
17_Summary	GO Molecular Functions	GO:0019900	kinase binding	-4.67901	-2.30059	998,1051,1213,1742,1843,1917,3280,3326,4218,5071,5187,5340,6385,6497,8874,9892,10014,10131,10221,10539,11266,22841,55704,80824,558,1958,2261,2263,3491,5663,9368,1848,1850,8737,51074,55870,128239	CDC42,CEBPB,CLTC,DLG4,DUSP1,EEF1A2,HES1,HSP90AB1,RAB8A,PRKN,PER1,PLG,SDC4,SKI,ARHGEF7,SNAP91,HDAC5,TRAP1,TRIB1,GLRX3,DUSP12,RAB11FIP2,CCDC88A,DUSP16,AXL,EGR1,FGFR3,FGFR2,CCN1,PSEN1,NHERF1,DUSP6,DUSP8,RIPK1,APIP,ASH1L,IQGAP3	37/-
17_Member	GO Molecular Functions	GO:0019900	kinase binding	-4.67901	-2.30059	998,1051,1213,1742,1843,1917,3280,3326,4218,5071,5187,5340,6385,6497,8874,9892,10014,10131,10221,10539,11266,22841,55704,80824	CDC42,CEBPB,CLTC,DLG4,DUSP1,EEF1A2,HES1,HSP90AB1,RAB8A,PRKN,PER1,PLG,SDC4,SKI,ARHGEF7,SNAP91,HDAC5,TRAP1,TRIB1,GLRX3,DUSP12,RAB11FIP2,CCDC88A,DUSP16	24/736
17_Member	GO Biological Processes	GO:0043549	regulation of kinase activity	-2.65057	-1.0968	558,998,1742,1843,1917,1958,2261,2263,3326,3491,5071,5663,6385,9368,10221,11266,55704,80824	AXL,CDC42,DLG4,DUSP1,EEF1A2,EGR1,FGFR3,FGFR2,HSP90AB1,CCN1,PRKN,PSEN1,SDC4,NHERF1,TRIB1,DUSP12,CCDC88A,DUSP16	18/672
17_Member	GO Biological Processes	GO:0043408	regulation of MAPK cascade	-2.12435	-0.750116	998,1843,1848,1850,2261,2263,3491,5071,5187,5663,8737,9368,51074,55870,80824,128239	CDC42,DUSP1,DUSP6,DUSP8,FGFR3,FGFR2,CCN1,PRKN,PER1,PSEN1,RIPK1,NHERF1,APIP,ASH1L,DUSP16,IQGAP3	16/641
18_Summary	GO Molecular Functions	GO:0042826	histone deacetylase binding	-4.66723	-2.29346	1051,1108,3280,3326,5071,10014,22933,23038,25836,546,1788,11335,57459	CEBPB,CHD4,HES1,HSP90AB1,PRKN,HDAC5,SIRT2,WDTC1,NIPBL,ATRX,DNMT3A,CBX3,GATAD2B	13/-
18_Member	GO Molecular Functions	GO:0042826	histone deacetylase binding	-4.66723	-2.29346	1051,1108,3280,3326,5071,10014,22933,23038,25836	CEBPB,CHD4,HES1,HSP90AB1,PRKN,HDAC5,SIRT2,WDTC1,NIPBL	9/120
18_Member	GO Biological Processes	GO:0031507	heterochromatin formation	-3.27032	-1.48808	546,1788,10014,11335,22933	ATRX,DNMT3A,HDAC5,CBX3,SIRT2	5/53
18_Member	GO Biological Processes	GO:0016575	histone deacetylation	-2.88544	-1.25116	1108,10014,22933,57459	CHD4,HDAC5,SIRT2,GATAD2B	4/38
18_Member	GO Biological Processes	GO:0070828	heterochromatin organization	-2.86429	-1.23672	546,1788,10014,11335,22933	ATRX,DNMT3A,HDAC5,CBX3,SIRT2	5/65
18_Member	GO Biological Processes	GO:0006476	protein deacetylation	-2.72172	-1.14567	1108,10014,22933,57459	CHD4,HDAC5,SIRT2,GATAD2B	4/42
18_Member	GO Biological Processes	GO:0035601	protein deacylation	-2.35087	-0.910846	1108,10014,22933,57459	CHD4,HDAC5,SIRT2,GATAD2B	4/53
18_Member	GO Biological Processes	GO:0098732	macromolecule deacylation	-2.32169	-0.891248	1108,10014,22933,57459	CHD4,HDAC5,SIRT2,GATAD2B	4/54
19_Summary	GO Cellular Components	GO:0070603	SWI/SNF superfamily-type complex	-4.63764	-2.26847	1108,2186,6595,6602,7528,7913,29117,57459,546,10951,11335,22823,23038,79831,2060,5887,9126,10973,23132,25836,80205	CHD4,BPTF,SMARCA2,SMARCD1,YY1,DEK,BRD7,GATAD2B,ATRX,CBX1,CBX3,MTF2,WDTC1,KDM8,EPS15,RAD23B,SMC3,ASCC3,RAD54L2,NIPBL,CHD9	21/-
19_Member	GO Cellular Components	GO:0070603	SWI/SNF superfamily-type complex	-4.63764	-2.26847	1108,2186,6595,6602,7528,7913,29117,57459	CHD4,BPTF,SMARCA2,SMARCD1,YY1,DEK,BRD7,GATAD2B	8/93
19_Member	GO Molecular Functions	GO:0042393	histone binding	-3.94057	-1.85851	546,1108,2186,6595,7913,10951,11335,22823,23038,29117,79831	ATRX,CHD4,BPTF,SMARCA2,DEK,CBX1,CBX3,MTF2,WDTC1,BRD7,KDM8	11/220
19_Member	GO Molecular Functions	GO:0140030	modification-dependent protein binding	-3.48288	-1.60874	546,2060,2186,5887,10951,11335,22823,29117,79831	ATRX,EPS15,BPTF,RAD23B,CBX1,CBX3,MTF2,BRD7,KDM8	9/171
19_Member	GO Molecular Functions	GO:0008094	ATP-dependent activity, acting on DNA	-2.35373	-0.91236	546,1108,2186,6595,9126,10973,23132,25836,80205	ATRX,CHD4,BPTF,SMARCA2,SMC3,ASCC3,RAD54L2,NIPBL,CHD9	9/118
20_Summary	GO Molecular Functions	GO:0031490	chromatin DNA binding	-4.3021	-2.04156	546,1051,1108,2033,5187,6601,7376,22904,23135,57459,79366,79576	ATRX,CEBPB,CHD4,EP300,PER1,SMARCC2,NR1H2,SBNO2,KDM6B,GATAD2B,HMGN5,NKAP	12/-
20_Member	GO Molecular Functions	GO:0031490	chromatin DNA binding	-4.3021	-2.04156	546,1051,1108,2033,5187,6601,7376,22904,23135,57459,79366,79576	ATRX,CEBPB,CHD4,EP300,PER1,SMARCC2,NR1H2,SBNO2,KDM6B,GATAD2B,HMGN5,NKAP	12/113
