# Supplementary material for: Calcineurin inhibition prevents synaptic plasticity deficit induced by brain-derived tau oligomers
Source: Brain Commun. 2024 Aug 16;6(5):fcae277. doi: 10.1093/braincomms/fcae277 (PMC11375858; doi:10.1093/braincomms/fcae277)
Supplement: fcae277_Supplementary_Data [file fcae277_supplementary_data.zip › Supplementary Table 3 - Inflammation-DEG among CTRL, BDTO, and BDTO+FK506 .xlsx]

## Sheet: Sheet1
Pro-Inflammatory
CTRL>BDTO+FK506	CTRL>BDTO	BDTO+FK506>CTRL	BDTO+FK506>BDTO	BDTO>CTRL	BDTO>BDTO+FK506
H2-M5	H2-M5	Pdcd4	Snca	Ripk1	H2-Q4
Pla2g3	Lrrk2	Clock	Ddt	Tnf	Hyal2
H2-T22	Ets1	Gpsm3	Pdcd4	Clock	Il33
Cd81	Cd24a	Gsdmd	Rps19	Pycard	Fcer1g
Ets1	Ptgs2			H2-Q4	Tnf
Serpine1	Ddt			Tafa3	Ripk1
Il33	Snca				Cebpb
Ptgs2					Nfkbiz
Nfkbiz
Cebpb
Anti-Inflammatory
CTRL>BDTO+FK506	CTRL>BDTO	BDTO+FK506>CTRL	BDTO+FK506>BDTO	BDTO>CTRL	BDTO>BDTO+FK506
Foxp3	Pla2g10	Cx3cr1	Cx3cr1	Ash1l	Enpp3
Nod2	Gata3	Cd276	Vps35	Extl3	C1qtnf3
Pparg	Ndfip1	Cyp19a1	Gpr17	Bcr	Smad3
Il20rb	Acp5		Cd276	Git1	Ash1l
Trim65	Ets1		Rps19	Mfhas1	Apoe
Arnt	Cd24a		Acp5	Lrfn5	Il33
Nfkb1	Vps35			Syt11	Ahr
Stat3	Nr1d2			Abr	Extl3
Ets1				Enpp3	Mfhas1
Dusp10				Tafa3	Nr1d1
Il33					Socs3
Tnfaip6
Nr1d1
Socs3
