# Supplementary material for: Calcineurin inhibition prevents synaptic plasticity deficit induced by brain-derived tau oligomers
Source: Brain Commun. 2024 Aug 16;6(5):fcae277. doi: 10.1093/braincomms/fcae277 (PMC11375858; doi:10.1093/braincomms/fcae277)
Supplement: fcae277_Supplementary_Data [file fcae277_supplementary_data.zip › Supplementary Table 4 - List of synaptic differentially expressed genes (DEGs).xlsx]

## Sheet: Sheet1
	B>BF	B>C	C>B	C>BF	BF>C	BF>B
	Plg	C1ql3	Ywhaq	Arf6	Akap9	Atp6ap1
	Adgrb1	Sirt2	Cltc	Dnajb1	Rpl36a	Elavl4		List of synaptic differentially expressed genes (DEGs) identified using a false discovery rate (FDR) p-value in pairwise comparisons (e.g., B > BF indicates genes upregulated in BDTO compared to BDTO+FK506 group; BF > B indicates genes upregulated in BDTO+FK506 compared to BDTO group). In bold genes used for correlation in Figure 3.
	Chd4	Grin2b	Rab8a	Arc	Pabpc1	Tuba1a
	Dnajc5	Kcnb1	Cdc42		Akap7	Dlg4
	Prkn	Psenen	Ap2m1		Grin3b	Eef1a2
	Slc1a2	Dnajc5	Snapin			Chrm3
	Prkar2a	Bcr	Rab5b			Ap2m1
	Rps23	Psen1	Eef1a2			Rpl23a
	Rpl38	Sipa1l1	Vamp4			Vps35
	Kcnb1	Slc1a2	Vps35			Snap91
	Psenen	Pde4a	Dlg4			Cltc
	Rps27	Prkn	Tuba1a			Ywhaq
	Sirt2	Arhgef7	Atp6ap1			Grin3b
		Chd4	Eif2s1
		Syt11	Eps15
		Plg	Cacng7
